# Supplementary material for: Transporter characterisation reveals aminoethylphosphonate mineralisation as a key step in the marine phosphorus redox cycle
Source: Nat Commun. 2021 Jul 27;12:4554. doi: 10.1038/s41467-021-24646-z (PMC8316502; doi:10.1038/s41467-021-24646-z)
Supplement: Supplementary file 3 — Supplementary Dataset 1 [file 41467_2021_24646_MOESM3_ESM.xlsx]

## Sheet: Pseudomonas aepX mutant
LFQ intensity High 1	LFQ intensity High 2	LFQ intensity High 3	LFQ intensity Low 1	LFQ intensity Low 2	LFQ intensity Low 3	LFQ intensity N Source 1	LFQ intensity N Source 2	LFQ intensity N Source 3	LFQ intensity P Source 1	LFQ intensity P Source 2	LFQ intensity P Source 3	Only identified by site	Reverse	Potential contaminant	Peptides	Razor + unique peptides	Unique peptides	Sequence coverage [%]	Unique + razor sequence coverage [%]	Unique sequence coverage [%]	Mol. weight [kDa]	Q-value	Score	Intensity	MS/MS count	Protein IDs	Majority protein IDs	id	Protein names
#!{Type}E	E	E	E	E	E	E	E	E	E	E	E	C	C	C	N	N	N	N	N	N	N	N	N	N	N	T	T	T
#!{C:Group1}High P	High P	High P	Low P	Low P	Low P	N Source	N Source	N Source	P Source	P Source	P Source
25.5597	25.9267	25.262	26.4	25.9496	26.3886	28.9695	28.5154	29.1774	25.3215	26.5837	26.845				6	6	6	16.4	16.4	16.4	46.171	0	57.821	564720000	19	ADR60735.1	ADR60735.1	1710	AepP	Major facilitator transporter OS=Pseudomonas putida (strain BIRD-1) GN=PPUBIRD1_3129 SV=1 UP=UP000008715:Chromosome
28.994	26.8191	27.4235	30.167	30.6456	30.1319	29.8642	31.5604	30.3713	28.0296	27.5046	25.1515				22	22	22	67.2	67.2	67.2	38.605	0	258.37	4454400000	146	ADR61477.1	ADR61477.1	2159	AepS	ABC-type Fe3+ transport system periplasmic component-like protein OS=Pseudomonas putida (strain BIRD-1) GN=PPUBIRD1_3891 SV=1 UP=UP000008715:Chromosome
25.2199	26.4156	24.625	24.835	25.7974	26.9108	34.5229	34.7458	33.4378	32.0676	31.712	31.9838				17	17	17	65.2	65.2	65.2	39.724	0	319.51	36060000000	219	ADR61037.1	ADR61037.1	1874	PhnW	2-aminoethylphosphonate--pyruvate transaminase OS=Pseudomonas putida (strain BIRD-1) GN=PPUBIRD1_3442 SV=1 UP=UP000008715:Chromosome
25.9352	24.9298	25.6283	25.7566	25.9686	25.6622	33.3264	33.3209	32.9788	33.184	32.879	32.7762				12	12	12	45.1	45.1	45.1	30.02	0	219.89	23947000000	171	ADR61038.1	ADR61038.1	1875	PhnX	Phosphonoacetaldehyde hydrolase OS=Pseudomonas putida (strain BIRD-1) GN=PPUBIRD1_3443 SV=1 UP=UP000008715:Chromosome
27.8532	25.3963	27.2471	36.2585	36.3544	35.7218	31.7976	30.4542	27.6832	34.5292	34.0941	33.9112				25	25	25	85.6	85.6	85.6	35.026	0	323.31	92022000000	623	ADR62668.1	ADR62668.1	2995	PstS	Phosphate binding protein OS=Pseudomonas putida (strain BIRD-1) GN=PPUBIRD1_5121 SV=1 UP=UP000008715:Chromosome
25.2102	25.2514	25.4467	33.0723	31.8692	31.8178	24.9534	26.4595	28.1872	31.5989	31.5984	31.4957				21	21	21	81	81	81	36.509	0	237.05	7665200000	214	ADR60631.1	ADR60631.1	1673	PstS2	Phosphate ABC transporter, periplasmic phosphate-binding protein OS=Pseudomonas putida (strain BIRD-1) GN=PPUBIRD1_3020 SV=1 UP=UP000008715:Chromosome
29.7438	30.308	31.0318	29.971	29.9385	29.789	30.6307	30.6384	30.1621	31.0282	30.684	30.6897				12	12	12	53.9	53.9	53.9	38.742	0	117.1	8793000000	147	ADR57714.1	ADR57714.1	0		PurK OS=Pseudomonas putida (strain BIRD-1) GN=purK SV=1 UP=UP000008715:Chromosome
27.6584	25.1709	27.7579	27.6292	27.5678	25.2824	28.0614	27.9984	25.0271	28.2301	28.6797	27.8762				9	9	9	68.7	68.7	68.7	16.943	0	62.365	1191500000	59	ADR57715.1	ADR57715.1	1		Phosphoribosylaminoimidazole carboxylase, catalytic subunit OS=Pseudomonas putida (strain BIRD-1) GN=PPUBIRD1_0004 SV=1 UP=UP000008715:Chromosome
27.7374	28.2803	28.2299	25.6214	24.628	25.8566	27.4027	27.655	25.1941	26.4213	26.8489	26.3411				11	11	11	48.5	48.5	48.5	33.517	0	48.777	1151000000	29	ADR57717.1	ADR57717.1	2		LysR family transcriptional regulator OS=Pseudomonas putida (strain BIRD-1) GN=PPUBIRD1_0006 SV=1 UP=UP000008715:Chromosome
31.4249	31.9429	31.5377	31.3042	31.4081	30.7971	29.6157	28.6938	26.4648	33.6373	33.4832	33.2965				23	23	23	69.3	69.3	69.3	52.422	0	323.31	28071000000	400	ADR57718.1	ADR57718.1	3		AspA OS=Pseudomonas putida (strain BIRD-1) GN=aspA SV=1 UP=UP000008715:Chromosome
26.0425	25.6389	25.3426	28.0128	28.8815	26.2144	30.7672	30.4109	27.7565	24.5416	25.2056	26.9793				16	16	16	60.8	60.8	60.8	40.668	0	68.249	1945100000	74	ADR57721.1	ADR57721.1	4		ABC transporter, periplasmic polyamine-binding protein, putative OS=Pseudomonas putida (strain BIRD-1) GN=PPUBIRD1_0011 SV=1 UP=UP000008715:Chromosome
25.1491	27.1807	27.7281	26.0209	27.3096	26.7522	27.1496	24.0736	26.8637	27.3174	26.4524	26.008				5	5	5	46.6	46.6	46.6	16.917	0	36.41	729670000	21	ADR57724.1	ADR57724.1	7		Acetyltransferase OS=Pseudomonas putida (strain BIRD-1) GN=PPUBIRD1_0014 SV=1 UP=UP000008715:Chromosome
25.0645	27.1167	27.2728	27.2639	26.9267	26.1516	26.8287	26.9009	25.4342	26.9006	26.7304	26.571				8	8	8	43.9	43.9	43.9	25.038	0	46.752	711120000	44	ADR57725.1	ADR57725.1	8		Acetyltransferase OS=Pseudomonas putida (strain BIRD-1) GN=PPUBIRD1_0015 SV=1 UP=UP000008715:Chromosome
31.7119	32.0057	32.3727	32.2351	32.2832	31.8939	31.7509	31.5534	29.4837	33.177	33.0792	32.8874				38	38	38	76.4	76.4	76.4	65.626	0	323.31	28886000000	452	ADR57726.1	ADR57726.1	9		OadA OS=Pseudomonas putida (strain BIRD-1) GN=oadA SV=1 UP=UP000008715:Chromosome
30.8885	31.1509	31.4075	31.0351	30.9951	30.8543	30.5234	30.1846	28.8535	31.7776	31.5347	31.6393				32	32	32	64.8	64.8	64.8	51.942	0	315.77	13696000000	337	ADR57727.1	ADR57727.1	10		AccC OS=Pseudomonas putida (strain BIRD-1) GN=accC SV=1 UP=UP000008715:Chromosome
29.4881	29.1389	29.1772	26.642	28.9526	25.8663	29.2383	29.1927	27.8551	28.6393	26.1954	26.2284				9	9	9	54.2	54.2	54.2	31.028	0	54.55	2948900000	93	ADR57729.1	ADR57729.1	11		RpiR family transcriptional regulator OS=Pseudomonas putida (strain BIRD-1) GN=PPUBIRD1_0019 SV=1 UP=UP000008715:Chromosome
28.4422	28.5468	28.9242	27.8261	28.9963	27.9446	28.6127	28.846	25.6052	28.91	28.7739	28.8116				16	14	14	40.8	39	39	54.501	0	156.07	2484800000	103	ADR57730.1	ADR57730.1	12		Glucose-6-phosphate 1-dehydrogenase OS=Pseudomonas putida (strain BIRD-1) GN=PPUBIRD1_0020 SV=1 UP=UP000008715:Chromosome
29.7077	29.405	29.2636	27.8818	28.5203	27.5175	28.3062	28.245	26.36	28.8863	28.8841	28.6905				26	26	24	47.3	47.3	46	81.692	0	124.61	3251300000	129	ADR57731.1	ADR57731.1	13		UvrD OS=Pseudomonas putida (strain BIRD-1) GN=uvrD SV=1 UP=UP000008715:Chromosome
31.3091	31.1371	31.1367	30.8857	31.3157	31.3229	31.8875	31.5222	31.4494	30.6053	30.3112	30.298				15	15	15	67.6	67.6	67.6	30.613	0	244.28	15470000000	270	ADR57732.1	ADR57732.1	14		Import inner membrane translocase OS=Pseudomonas putida (strain BIRD-1) GN=PPUBIRD1_0022 SV=1 UP=UP000008715:Chromosome
28.3298	28.7316	28.8854	27.6912	28.2096	25.6219	28.074	27.7674	26.7284	28.3401	28.2185	28.2578				8	8	8	36.2	36.2	36.2	31.638	0	44.864	2023700000	48	ADR57737.1	ADR57737.1	18		Pyridoxamine kinase OS=Pseudomonas putida (strain BIRD-1) GN=PPUBIRD1_0026 SV=1 UP=UP000008715:Chromosome
26.1692	25.7192	25.5857	24.6812	25.2675	24.3111	24.495	24.4954	23.9965	25.6835	25.4468	25.8445				5	5	5	21.1	21.1	21.1	35.839	0	20.482	282360000	33	ADR57738.1	ADR57738.1	19		Cobalamin synthesis protein OS=Pseudomonas putida (strain BIRD-1) GN=PPUBIRD1_0028 SV=1 UP=UP000008715:Chromosome
33.613	33.2811	33.247	32.5979	32.8564	32.2585	32.6794	32.6225	32.164	32.0753	31.8608	31.8746				26	26	26	76.9	76.9	76.9	44.302	0	323.31	55069000000	532	ADR57745.1	ADR57745.1	24		Cyclopropane-fatty-acyl-phospholipid synthase OS=Pseudomonas putida (strain BIRD-1) GN=PPUBIRD1_0035 SV=1 UP=UP000008715:Chromosome
27.6551	26.8342	27.2583	27.7129	28.538	27.845	26.2736	26.4313	25.8629	27.1384	27.1845	27.6149				12	12	12	30.3	30.3	30.3	49.296	0	122.35	968780000	80	ADR57746.1	ADR57746.1	25		Lpd3 OS=Pseudomonas putida (strain BIRD-1) GN=lpd3 SV=1 UP=UP000008715:Chromosome
27.2708	27.0311	27.0762	25.8871	25.3999	26.3299	25.3015	26.9524	26.3348	26.0166	25.3773	25.1316				6	6	6	21.4	21.4	21.4	38.964	0	23.874	469930000	20	ADR57752.1	ADR57752.1	28		AraC family transcriptional regulator OS=Pseudomonas putida (strain BIRD-1) GN=PPUBIRD1_0042 SV=1 UP=UP000008715:Chromosome
29.0981	25.6798	29.662	27.8835	27.7247	26.3002	29.4401	29.4245	27.766	25.4042	25.5012	25.801				11	11	11	65.7	65.7	65.7	26.398	0	94.854	2657200000	56	ADR57762.1	ADR57762.1	30		Regulatory protein, IclR OS=Pseudomonas putida (strain BIRD-1) GN=PPUBIRD1_0052 SV=1 UP=UP000008715:Chromosome
31.5828	32.2512	33.6908	33.4035	33.1534	32.6014	32.7411	32.5278	32.403	32.5917	32.6406	32.4536				39	39	39	79.2	79.2	79.2	66.297	0	323.31	45084000000	700	ADR57765.1	ADR57765.1	31		GlmS OS=Pseudomonas putida (strain BIRD-1) GN=glmS SV=1 UP=UP000008715:Chromosome
31.8176	32.2435	32.8176	32.3586	32.0267	31.9417	32.4265	32.3712	31.9466	32.2235	32.3618	32.0747				26	26	26	64.4	64.4	64.4	48.46	0	323.31	32259000000	451	ADR57767.1	ADR57767.1	33		GlmU OS=Pseudomonas putida (strain BIRD-1) GN=glmU SV=1 UP=UP000008715:Chromosome
30.4289	29.3343	30.0192	29.9041	30.1642	30.323	30.5269	30.6224	30.323	30.0431	29.3929	29.422				7	7	7	54.7	54.7	54.7	14.326	0	61.489	6537400000	60	ADR57768.1	ADR57768.1	34		AtpC OS=Pseudomonas putida (strain BIRD-1) GN=atpC SV=1 UP=UP000008715:Chromosome
34.8719	34.857	36.1196	35.9932	35.8787	35.2595	36.5854	36.6126	35.9019	36.0334	36.136	35.4159				42	42	42	93.4	93.4	93.4	49.359	0	323.31	395980000000	2225	ADR57769.1	ADR57769.1	35		AtpB OS=Pseudomonas putida (strain BIRD-1) GN=atpB SV=1 UP=UP000008715:Chromosome
32.2186	32.2442	33.2296	33.0109	33.0752	32.8724	33.7551	34.0048	33.195	33.1479	32.933	32.6084				22	22	22	73.8	73.8	73.8	31.464	0	323.31	55193000000	438	ADR57770.1	ADR57770.1	36		AtpG OS=Pseudomonas putida (strain BIRD-1) GN=atpG SV=1 UP=UP000008715:Chromosome
34.4269	34.5157	35.6682	35.6796	35.4109	35.114	36.2149	36.4378	35.5586	35.7498	35.7545	35.3457				37	37	37	59.7	59.7	59.7	55.335	0	323.31	298390000000	1228	ADR57771.1	ADR57771.1	37		AtpA OS=Pseudomonas putida (strain BIRD-1) GN=atpA SV=1 UP=UP000008715:Chromosome
29.8134	29.7059	30.3015	24.539	29.8589	30.2607	30.6726	30.6867	29.4306	29.4089	24.3305	25.4628				11	11	11	83.7	83.7	83.7	19.197	0	130.93	6275100000	92	ADR57772.1	ADR57772.1	38		AtpH OS=Pseudomonas putida (strain BIRD-1) GN=atpH SV=1 UP=UP000008715:Chromosome
34.8632	34.3048	34.522	33.7267	34.2386	33.9016	34.4157	34.4377	34.3373	33.6796	33.4247	33.7512				18	18	18	75	75	75	16.898	0	323.31	122900000000	520	ADR57773.1	ADR57773.1	39		AtpF OS=Pseudomonas putida (strain BIRD-1) GN=atpF SV=1 UP=UP000008715:Chromosome
31.7861	30.9169	31.3578	30.2087	30.815	30.1303	31.1063	30.5227	30.4623	30.694	29.7336	30.2526				4	4	4	29.8	29.8	29.8	31.712	0	89.373	13040000000	104	ADR57774.1	ADR57774.1	40		AtpB_2 OS=Pseudomonas putida (strain BIRD-1) GN=atpB_2 SV=1 UP=UP000008715:Chromosome
30.2761	29.8443	30.2896	29.9241	30.4603	30.6991	30.4235	30.3632	30.3253	29.6804	29.2636	29.8001				18	18	18	81	81	81	32.39	0	316.95	7237400000	201	ADR57776.1	ADR57776.1	41		ParB OS=Pseudomonas putida (strain BIRD-1) GN=parB SV=1 UP=UP000008715:Chromosome
28.1907	26.8847	28.2379	26.1091	28.6717	28.2649	28.5996	28.5807	25.968	27.9109	28.2129	24.4818				7	7	7	36	36	36	27.693	0	58.017	1678000000	45	ADR57777.1	ADR57777.1	42		ParA-like partition protein OS=Pseudomonas putida (strain BIRD-1) GN=PPUBIRD1_0067 SV=1 UP=UP000008715:Chromosome
30.0971	29.1618	29.6901	28.0485	28.7589	28.3154	29.1842	29.0282	25.7332	28.2347	27.553	27.5128				14	14	14	92.1	92.1	92.1	24.063	0	128.34	3587600000	86	ADR57778.1	ADR57778.1	43		RsmG OS=Pseudomonas putida (strain BIRD-1) GN=rsmG SV=1 UP=UP000008715:Chromosome
28.7966	29.3669	29.5536	25.7337	28.4447	26.1976	29.1031	29.185	27.1118	29.375	28.9891	29.0834				17	17	17	34	34	34	69.469	0	96.161	3159400000	109	ADR57779.1	ADR57779.1	44		MnmG OS=Pseudomonas putida (strain BIRD-1) GN=mnmG SV=1 UP=UP000008715:Chromosome
30.3921	30.1389	30.3406	29.6788	30.0314	29.9147	29.7481	29.7644	26.1078	30.0324	29.7999	29.6865				20	20	20	59	59	59	48.963	0	323.31	6663100000	168	ADR57780.1	ADR57780.1	45		MnmE OS=Pseudomonas putida (strain BIRD-1) GN=mnmE SV=1 UP=UP000008715:Chromosome
31.7036	31.6123	31.173	31.5929	31.7333	32.0022	31.515	31.5272	31.98	31.3694	31.5931	31.4365				20	20	20	42.9	42.9	42.9	61.919	0	264.62	17795000000	308	ADR57781.1	ADR57781.1	46		OxaA OS=Pseudomonas putida (strain BIRD-1) GN=oxaA SV=1 UP=UP000008715:Chromosome
30.2566	26.7919	26.8655	27.2699	28.2989	26.0751	28.9356	29.1965	29.1597	26.1947	25.7091	25.0049				2	2	2	20.5	20.5	20.5	5.1381	0.0010784	4.0705	2299800000	22	ADR57783.1	ADR57783.1	48		Structural constituent of ribosome OS=Pseudomonas putida (strain BIRD-1) GN=PPUBIRD1_0073 SV=1 UP=UP000008715:Chromosome
31.2642	31.0272	30.4179	30.1303	30.6284	29.9228	30.6446	30.5311	30.3895	30.6362	30.3941	30.5202				32	32	32	68.7	68.7	68.7	56.287	0	323.31	10726000000	316	ADR57784.1	ADR57784.1	49		DnaA OS=Pseudomonas putida (strain BIRD-1) GN=dnaA SV=1 UP=UP000008715:Chromosome
29.8155	28.7516	29.5433	29.2593	30.2014	29.341	29.5199	30.23	29.0015	30.0029	29.6405	28.7858				18	18	18	47.7	47.7	47.7	40.718	0	148.77	5233200000	130	ADR57785.1	ADR57785.1	50		DnaN OS=Pseudomonas putida (strain BIRD-1) GN=dnaN SV=1 UP=UP000008715:Chromosome
26.9248	25.6983	26.1247	26.0314	24.7997	25.787	25.286	25.113	27.7482	25.4556	25.9165	25.3173				7	7	7	26.4	26.4	26.4	41.775	0	63.636	310450000	30	ADR57786.1	ADR57786.1	51		RecF OS=Pseudomonas putida (strain BIRD-1) GN=recF SV=1 UP=UP000008715:Chromosome
32.9542	32.6408	32.6879	32.0078	32.4468	31.9665	32.3781	32.4163	31.5195	32.2591	32.2962	32.0411				53	53	53	68.6	68.6	68.6	90.03	0	323.31	37724000000	598	ADR57787.1	ADR57787.1	52		GyrB OS=Pseudomonas putida (strain BIRD-1) GN=gyrB SV=1 UP=UP000008715:Chromosome
25.4702	27.4005	27.1064	26.9413	25.1931	25.2591	28.2853	28.543	27.1613	27.0291	25.7238	25.4397				8	8	8	32.6	32.6	32.6	33.179	0	126.2	715380000	31	ADR57790.1	ADR57790.1	54		Beta-lactamase domain protein OS=Pseudomonas putida (strain BIRD-1) GN=PPUBIRD1_0081 SV=1 UP=UP000008715:Chromosome
26.3989	26.485	25.0923	24.5913	26.6703	27.1441	26.0087	26.6722	25.9654	26.5562	25.2647	24.3316				8	8	8	26.3	26.3	26.3	45.794	0	56.202	344530000	31	ADR57791.1	ADR57791.1	55		FAD-dependent pyridine nucleotide-disulfide oxidoreductase OS=Pseudomonas putida (strain BIRD-1) GN=PPUBIRD1_0082 SV=1 UP=UP000008715:Chromosome
28.1037	24.702	28.2798	26.2211	26.1267	25.4332	28.5447	28.0353	26.7339	26.0966	24.9248	25.8722				10	10	10	28.3	28.3	28.3	59.673	0	46.047	1098900000	35	ADR57794.1	ADR57794.1	57		Glucose-methanol-choline oxidoreductase OS=Pseudomonas putida (strain BIRD-1) GN=PPUBIRD1_0085 SV=1 UP=UP000008715:Chromosome
28.0432	27.4699	27.548	27.7884	27.6999	27.9655	28.3551	28.7014	28.8379	25.8348	26.2593	25.6145				5	5	5	9.8	9.8	9.8	58.783	0	26.751	1173200000	38	ADR57795.1	ADR57795.1	58		General substrate transporter OS=Pseudomonas putida (strain BIRD-1) GN=PPUBIRD1_0086 SV=1 UP=UP000008715:Chromosome
28.9709	27.4054	27.8829	25.4599	27.3503	24.8924	27.4432	28.0317	25.5832	24.8421	24.5745	24.9192				7	7	7	34	34	34	28.563	0	28.478	1300600000	19	ADR57796.1	ADR57796.1	59		Phospholipid/glycerol acyltransferase OS=Pseudomonas putida (strain BIRD-1) GN=PPUBIRD1_0087 SV=1 UP=UP000008715:Chromosome
32.922	33.1996	33.295	32.4757	32.7167	32.1799	32.76	32.7757	32.2332	32.7617	32.622	32.5727				48	48	48	69.6	69.6	69.6	75.125	0	323.31	48002000000	635	ADR57798.1	ADR57798.1	61		GlyS OS=Pseudomonas putida (strain BIRD-1) GN=glyS SV=1 UP=UP000008715:Chromosome
30.2595	31.1714	31.7506	30.607	30.7479	30.4763	31.1458	30.8901	30.5733	30.8105	30.6318	30.5566				16	16	16	61	61	61	36.023	0	112.21	13505000000	175	ADR57799.1	ADR57799.1	62		GlyQ OS=Pseudomonas putida (strain BIRD-1) GN=glyQ SV=1 UP=UP000008715:Chromosome
28.8736	28.2602	28.3045	27.9748	27.8753	25.5858	28.0447	28.0997	25.6686	25.6161	24.871	26.0115				11	11	11	45.4	45.4	45.4	32.81	0	62.192	1526300000	66	ADR57801.1	ADR57801.1	63		Lipid A biosynthesis lauroyl acyltransferase OS=Pseudomonas putida (strain BIRD-1) GN=PPUBIRD1_0092 SV=1 UP=UP000008715:Chromosome
29.9452	29.4204	29.829	28.4306	29.4725	29.0911	29.3893	29.5594	29.1114	29.442	27.7055	28.9202				17	17	17	41.4	41.4	41.4	49.812	0	111.48	4719900000	115	ADR57803.1	ADR57803.1	64		TrkA OS=Pseudomonas putida (strain BIRD-1) GN=trkA SV=1 UP=UP000008715:Chromosome
26.7389	26.508	26.6565	25.4594	24.5703	26.8172	24.7621	25.6873	25.1958	25.2465	26.3086	25.063				5	5	5	15.1	15.1	15.1	47.409	0	52.09	297970000	32	ADR57804.1	ADR57804.1	65		RsmB OS=Pseudomonas putida (strain BIRD-1) GN=rsmB SV=1 UP=UP000008715:Chromosome
28.179	28.9016	28.8217	29.0416	28.3283	28.0674	29.3742	28.8041	28.6065	28.8226	28.7338	27.7412				12	12	12	62.6	62.6	62.6	32.785	0	186.68	2552000000	89	ADR57805.1	ADR57805.1	66		Fmt OS=Pseudomonas putida (strain BIRD-1) GN=fmt SV=1 UP=UP000008715:Chromosome
27.2377	26.9634	27.7362	24.1259	26.9732	26.8762	24.0226	26.5295	27.1077	26.7898	24.65	25.1537				4	4	4	43.5	43.5	43.5	19.41	0	20.733	884160000	34	ADR57806.1	ADR57806.1	67		Def OS=Pseudomonas putida (strain BIRD-1) GN=def SV=1 UP=UP000008715:Chromosome
28.3781	28.8453	28.3921	27.5338	28.0727	29.1207	27.7229	25.9499	27.7439	28.0511	28.0455	25.1682				4	4	4	33.5	33.5	33.5	20.449	0	17.245	1856200000	39	ADR57808.1	ADR57808.1	69		RimN OS=Pseudomonas putida (strain BIRD-1) GN=rimN SV=1 UP=UP000008715:Chromosome
31.4378	32.8434	33.4942	32.666	32.6825	32.1049	32.597	32.3541	32.208	33.0138	32.6613	32.8527				23	23	23	83.4	83.4	83.4	34.294	0	323.31	38738000000	384	ADR57810.1	ADR57810.1	70		Alcohol dehydrogenase OS=Pseudomonas putida (strain BIRD-1) GN=PPUBIRD1_0101 SV=1 UP=UP000008715:Chromosome
26.3875	27.2232	28.7312	28.204	26.7364	26.5647	27.6519	26.737	26.297	27.7576	27.6915	23.9362				10	10	10	48.5	48.5	48.5	34.465	0	21.07	1309700000	35	ADR57811.1	ADR57811.1	71		HemF OS=Pseudomonas putida (strain BIRD-1) GN=hemF SV=1 UP=UP000008715:Chromosome
28.3598	27.7688	28.2309	26.8206	27.7549	27.4671	25.2148	27.8551	26.8994	28.6737	24.955	28.5544				9	9	9	46.7	46.7	46.7	29.263	0	98.537	1810300000	43	ADR57812.1	ADR57812.1	72		AroE OS=Pseudomonas putida (strain BIRD-1) GN=aroE SV=1 UP=UP000008715:Chromosome
24.5861	24.8857	24.878	25.9994	25.38	26.2741	25.5945	26.2949	26.7969	25.9091	25.4417	25.2542				4	4	4	13.7	13.7	13.7	33.534	0	7.3199	134930000	13	ADR57814.1	ADR57814.1	73		Glycine betaine-binding protein OS=Pseudomonas putida (strain BIRD-1) GN=PPUBIRD1_0105 SV=1 UP=UP000008715:Chromosome
30.8061	30.7355	30.4765	30.3063	30.5199	30.3094	30.5117	30.3655	30.2617	30.8341	30.6066	30.3387				17	17	17	91.4	91.4	91.4	28.41	0	187.84	9091000000	189	ADR57819.1	ADR57819.1	74		TrpA OS=Pseudomonas putida (strain BIRD-1) GN=trpA SV=1 UP=UP000008715:Chromosome
31.2038	30.9172	31.1761	30.6282	30.8286	29.8776	30.7684	30.5899	30.2592	30.8441	30.5711	30.601				19	19	19	67.7	67.7	67.7	44.055	0	259.03	12092000000	233	ADR57820.1	ADR57820.1	75		TrpB OS=Pseudomonas putida (strain BIRD-1) GN=trpB SV=1 UP=UP000008715:Chromosome
29.6412	28.8946	29.547	25.6555	27.3753	26.8193	27.5932	27.6727	26.7528	25.7383	25.1369	26.0499				5	5	5	41.1	41.1	41.1	11.959	0	218.28	2413700000	43	ADR57823.1	ADR57823.1	77		Hypothetical protein, conserved OS=Pseudomonas putida (strain BIRD-1) GN=PPUBIRD1_0113 SV=1 UP=UP000008715:Chromosome
27.8034	28.4849	29.0251	27.7247	28.2249	27.619	28.1431	28.1229	26.5143	29.1448	27.9335	28.3461				12	12	12	57.8	57.8	57.8	36.899	0	69.838	2167700000	81	ADR57825.1	ADR57825.1	78		Luciferase family protein OS=Pseudomonas putida (strain BIRD-1) GN=PPUBIRD1_0116 SV=1 UP=UP000008715:Chromosome
29.3325	28.7963	28.5892	29.388	29.256	29.8282	30.0362	29.3075	30.3454	26.1777	24.7105	26.143				9	9	9	69.3	69.3	69.3	15.672	0	59.398	3663100000	87	ADR57828.1	ADR57828.1	80		Putative lipoprotein OS=Pseudomonas putida (strain BIRD-1) GN=PPUBIRD1_0119 SV=1 UP=UP000008715:Chromosome
27.0936	26.9355	27.6208	25.4764	26.468	26.6968	26.9164	26.9126	26.8655	26.9769	26.7477	27.4019				10	10	10	47.7	47.7	47.7	24.513	0	16.731	850110000	47	ADR57831.1	ADR57831.1	82		HAD family hydrolase OS=Pseudomonas putida (strain BIRD-1) GN=PPUBIRD1_0122 SV=1 UP=UP000008715:Chromosome
32.095	32.402	32.2831	31.9455	32.0673	31.7727	31.8441	31.7325	31.4615	32.6956	32.5911	32.5486				43	43	43	65.7	65.7	65.7	75.621	0	323.31	28478000000	569	ADR57833.1	ADR57833.1	83		OpdA OS=Pseudomonas putida (strain BIRD-1) GN=opdA SV=1 UP=UP000008715:Chromosome
32.9964	32.1841	32.3938	32.3868	32.8129	32.5116	33.2869	33.1236	32.2984	33.8015	33.6583	33.5009				16	16	16	89.5	89.5	89.5	26.001	0	234.81	47741000000	379	ADR57837.1	ADR57837.1	84		CynT OS=Pseudomonas putida (strain BIRD-1) GN=cynT SV=1 UP=UP000008715:Chromosome
28.4544	27.5413	27.0683	26.4458	26.6955	26.6544	27.8167	27.4408	28.4895	26.5468	26.1443	25.8117				10	10	10	66.2	66.2	66.2	23.815	0	323.31	1363300000	43	ADR57839.1	ADR57839.1	85		Hypothetical protein, conserved OS=Pseudomonas putida (strain BIRD-1) GN=PPUBIRD1_0130 SV=1 UP=UP000008715:Chromosome
28.7722	26.6413	28.1396	31.7494	32.5137	32.3178	32.0549	31.8618	31.8495	30.7549	30.5922	30.194				22	22	22	58.1	58.1	58.1	42.057	0	211.15	12176000000	263	ADR57840.1	ADR57840.1	86		Cox2 OS=Pseudomonas putida (strain BIRD-1) GN=cox2 SV=1 UP=UP000008715:Chromosome
28.0993	26.5101	27.0351	28.9572	30.5546	30.5629	30.526	30.3641	29.6485	29.5558	28.4489	27.9968				3	3	3	11.9	11.9	11.9	58.706	0	123.94	4260800000	163	ADR57841.1	ADR57841.1	87		Cox1 OS=Pseudomonas putida (strain BIRD-1) GN=cox1 SV=1 UP=UP000008715:Chromosome
25.4753	28.0163	27.3096	28.5355	29.8572	28.846	29.5896	29.3127	28.8054	28.1565	28.4957	27.1615				4	4	4	16.9	16.9	16.9	33.578	0	105.19	2296600000	65	ADR57843.1	ADR57843.1	89		Cox3 OS=Pseudomonas putida (strain BIRD-1) GN=cox3 SV=1 UP=UP000008715:Chromosome
27.0555	26.372	27.0426	25.877	27.1424	26.2414	27.98	27.8948	26.5743	26.7934	25.8151	25.9083				7	7	7	24.9	24.9	24.9	27.807	0	38.072	743540000	44	ADR57844.1	ADR57844.1	90		Hypothetical protein, conserved OS=Pseudomonas putida (strain BIRD-1) GN=PPUBIRD1_0135 SV=1 UP=UP000008715:Chromosome
29.4763	29.2057	28.8301	25.9177	27.6572	26.4027	25.1776	25.021	24.8538	26.0604	25.9974	24.6435				8	8	8	50.8	50.8	50.8	21.411	0	63.557	1746900000	30	ADR57845.1	ADR57845.1	91		Hypothetical protein, conserved OS=Pseudomonas putida (strain BIRD-1) GN=PPUBIRD1_0136 SV=1 UP=UP000008715:Chromosome
30.2744	29.6595	29.5464	29.8379	29.9811	30.3264	30.0566	29.5738	30.2278	29.4977	29.5415	29.2581				9	9	9	55.7	55.7	55.7	22.96	0	179.9	5622100000	136	ADR57848.1	ADR57848.1	93		Electron transport protein SCO1/SenC OS=Pseudomonas putida (strain BIRD-1) GN=PPUBIRD1_0139 SV=1 UP=UP000008715:Chromosome
27.1785	25.9568	25.031	25.1834	27.4223	27.0572	24.8959	26.6717	26.7459	25.8124	26.2112	25.8691				8	8	8	41.8	41.8	41.8	27.738	0	66.266	366880000	36	ADR57849.1	ADR57849.1	94		NLPA lipoprotein OS=Pseudomonas putida (strain BIRD-1) GN=PPUBIRD1_0140 SV=1 UP=UP000008715:Chromosome
29.9146	28.7602	29.0564	29.4193	29.66	29.6686	29.6976	29.6628	29.645	29.046	27.5083	28.545				14	14	14	66.3	66.3	66.3	36.655	0	91.381	4394300000	100	ADR57851.1	ADR57851.1	96		MetN1 OS=Pseudomonas putida (strain BIRD-1) GN=metN1 SV=1 UP=UP000008715:Chromosome
31.5845	30.8828	30.9682	30.9463	31.3259	31.983	31.3563	31.4146	31.6811	31.3676	30.9422	31.0719				10	10	10	43.8	43.8	43.8	25.598	0	99.397	14519000000	148	ADR57853.1	ADR57853.1	98		Hypothetical protein, conserved OS=Pseudomonas putida (strain BIRD-1) GN=PPUBIRD1_0144 SV=1 UP=UP000008715:Chromosome
27.7898	27.8235	27.0724	25.2823	26.0305	25.5431	25.9928	25.1033	26.5734	25.0518	26.0165	25.2039				5	5	5	34.2	34.2	34.2	27.755	0	23.211	483210000	11	ADR57855.1	ADR57855.1	99		ZnuC OS=Pseudomonas putida (strain BIRD-1) GN=znuC SV=1 UP=UP000008715:Chromosome
28.9319	29.3163	29.5901	29.3203	28.8894	28.4792	28.7516	29.0596	26.8513	25.5091	25.4304	25.234				11	11	11	49.8	49.8	49.8	30.557	0	151.15	3162500000	85	ADR57857.1	ADR57857.1	101		Periplasmic solute binding protein OS=Pseudomonas putida (strain BIRD-1) GN=PPUBIRD1_0148 SV=1 UP=UP000008715:Chromosome
29.6182	28.9424	29.1598	28.2142	28.3853	28.1919	28.2883	28.242	25.7251	28.1538	28.1449	27.8866				10	10	10	48.4	48.4	48.4	35.157	0	72.175	2802300000	54	ADR57858.1	ADR57858.1	102		ThrB OS=Pseudomonas putida (strain BIRD-1) GN=thrB SV=1 UP=UP000008715:Chromosome
30.5925	31.1631	31.2321	30.7485	31.2048	30.6362	31.1466	31.1277	29.4676	30.8943	30.5023	30.3146				52	52	52	67	67	67	99.571	0	323.31	11513000000	357	ADR57860.1	ADR57860.1	104		PolA OS=Pseudomonas putida (strain BIRD-1) GN=polA SV=1 UP=UP000008715:Chromosome
29.1962	28.8191	29.4228	28.6982	28.8545	28.4329	29.2485	28.9768	26.7459	28.7465	27.9597	27.8349				13	13	13	67.6	67.6	67.6	23.44	0	61.78	3270600000	91	ADR57862.1	ADR57862.1	105		EngB OS=Pseudomonas putida (strain BIRD-1) GN=engB SV=1 UP=UP000008715:Chromosome
25.4717	25.3683	24.5399	26.3056	28.012	28.1882	28.1842	27.6652	25.6445	25.8269	24.5799	25.6513				2	2	2	13.5	13.5	13.5	20.706	0	22.691	505100000	17	ADR57863.1	ADR57863.1	106		Cytochrome c4 OS=Pseudomonas putida (strain BIRD-1) GN=PPUBIRD1_0154 SV=1 UP=UP000008715:Chromosome
25.889	25.3998	25.5944	25.279	27.1738	26.0406	27.2733	27.7744	26.3658	25.0577	25.7185	26.2394				5	5	5	36.7	36.7	36.7	23.076	0	49.554	343400000	17	ADR57864.1	ADR57864.1	107		DsbA OS=Pseudomonas putida (strain BIRD-1) GN=dsbA SV=1 UP=UP000008715:Chromosome
26.6806	24.494	26.5993	26.7285	25.9568	25.4822	25.7106	23.6138	25.6718	24.17	26.8108	26.8687				7	7	7	39.1	39.1	39.1	31.731	0	16.841	296380000	14	ADR57865.1	ADR57865.1	108		Endonuclease/exonuclease/phosphatase OS=Pseudomonas putida (strain BIRD-1) GN=PPUBIRD1_0156 SV=1 UP=UP000008715:Chromosome
31.0351	30.6005	30.3267	30.5164	30.258	30.3916	30.2082	30.6192	26.4807	30.0169	29.6915	30.2488				15	15	15	27.4	27.4	27.4	71.169	0	68.844	8985000000	68	ADR57866.1	ADR57866.1	109		Diguanylate cyclase OS=Pseudomonas putida (strain BIRD-1) GN=PPUBIRD1_0157 SV=1 UP=UP000008715:Chromosome
31.0663	30.6058	30.6082	29.5881	30.2055	30.5147	29.5928	29.6025	28.2605	29.6193	29.2097	29.1276				17	17	17	65.3	65.3	65.3	29.408	0	289.14	8436300000	218	ADR57867.1	ADR57867.1	110		AmiD OS=Pseudomonas putida (strain BIRD-1) GN=amiD SV=1 UP=UP000008715:Chromosome
29.1873	28.3815	28.2209	27.4629	28.3971	27.8226	28.1935	28.7136	25.907	26.7345	26.0218	25.5148				20	20	20	46.8	46.8	46.8	65.378	0	109.07	2024000000	79	ADR57869.1	ADR57869.1	112		KinB OS=Pseudomonas putida (strain BIRD-1) GN=kinB SV=1 UP=UP000008715:Chromosome
31.1483	30.9348	30.6334	30.335	30.5878	30.3359	30.2525	30.374	28.5222	30.6073	30.3656	30.2177				23	23	23	67.2	67.2	67.2	49.631	0	220.13	9562600000	231	ADR57870.1	ADR57870.1	113		AlgB OS=Pseudomonas putida (strain BIRD-1) GN=algB SV=1 UP=UP000008715:Chromosome
25.3009	25.5813	25.1143	24.8162	26.8908	26.6308	32.2163	32.0198	25.2907	25.3316	25.0542	26.545				9	9	9	44	44	44	29.576	0	15.283	38437000000	18	ADR57871.1	ADR57871.1	114		Transport-associated protein OS=Pseudomonas putida (strain BIRD-1) GN=PPUBIRD1_0162 SV=1 UP=UP000008715:Chromosome
30.9454	30.15	30.5379	29.9066	30.2407	30.7723	30.1649	30.1642	30.4972	30.2565	29.7862	29.8947				9	9	9	51.7	51.7	51.7	23.188	0	117.83	7534100000	104	ADR57876.1	ADR57876.1	116		Putative lipoprotein OS=Pseudomonas putida (strain BIRD-1) GN=PPUBIRD1_0168 SV=1 UP=UP000008715:Chromosome
29.5465	28.0615	28.5152	27.7093	28.1731	28.6624	28.8057	26.3066	28.3158	27.7725	27.9753	25.8465				10	10	10	40.4	40.4	40.4	33.062	0	221.14	2596200000	60	ADR57877.1	ADR57877.1	117		Hypothetical protein, conserved OS=Pseudomonas putida (strain BIRD-1) GN=PPUBIRD1_0169 SV=1 UP=UP000008715:Chromosome
27.8215	24.7167	27.2056	25.1911	25.9327	26.0715	26.1613	25.3036	25.5939	24.3103	25.6356	24.4944				5	5	5	18.7	18.7	18.7	39.962	0	25.48	556650000	14	ADR57879.1	ADR57879.1	119		Hypothetical protein, conserved OS=Pseudomonas putida (strain BIRD-1) GN=PPUBIRD1_0171 SV=1 UP=UP000008715:Chromosome
27.5933	27.0708	26.8464	26.0844	25.489	26.4141	26.4729	26.0396	26.557	27.0198	24.6302	25.8609				11	11	11	23.7	23.7	23.7	52.89	0	69.024	740510000	49	ADR57881.1	ADR57881.1	121		Peptidase M16 domain-containing protein OS=Pseudomonas putida (strain BIRD-1) GN=PPUBIRD1_0173 SV=1 UP=UP000008715:Chromosome
27.6983	25.305	27.5634	26.049	25.4743	25.1621	24.9802	26.3151	25.8816	26.4678	25.5744	26.2514				6	6	6	12.9	12.9	12.9	60.649	0	61.278	589040000	26	ADR57882.1	ADR57882.1	122		Sodium-dependent inorganic phosphate (Pi) transporter OS=Pseudomonas putida (strain BIRD-1) GN=PPUBIRD1_0174 SV=1 UP=UP000008715:Chromosome
29.8605	29.9414	29.4986	28.8581	29.2582	29.4244	30.0084	30.0356	30.0194	28.7269	28.1629	28.7917				12	12	12	32.6	32.6	32.6	50.185	0	116.98	4946100000	124	ADR57892.1	ADR57892.1	125		PntB OS=Pseudomonas putida (strain BIRD-1) GN=pntB SV=1 UP=UP000008715:Chromosome
29.6037	30.7302	31.5198	30.4398	30.1677	29.4329	31.5977	31.39	31.1651	29.8249	29.4838	29.9242				20	20	20	59.8	59.8	59.8	38.92	0	227.17	10269000000	188	ADR57894.1	ADR57894.1	126		Nicotinamide nucleotide transhydrogenase subunit alpha 1 OS=Pseudomonas putida (strain BIRD-1) GN=PPUBIRD1_0186 SV=1 UP=UP000008715:Chromosome
30.7372	31.2832	31.4225	30.671	30.8515	30.6465	31.025	30.8121	30.6355	30.989	31.0013	30.7249				21	21	21	69.5	69.5	69.5	43.232	0	293.38	13067000000	243	ADR57896.1	ADR57896.1	127		Acyl-CoA dehydrogenase domain-containing protein OS=Pseudomonas putida (strain BIRD-1) GN=PPUBIRD1_0188 SV=1 UP=UP000008715:Chromosome
27.7646	28.8702	29.3976	28.3853	28.3118	27.47	28.7579	28.7178	28.0592	29.2062	28.9917	28.7016				11	11	11	32.5	32.5	32.5	43.534	0	119.07	2750300000	92	ADR57897.1	ADR57897.1	128		Formyl-CoA transferase OS=Pseudomonas putida (strain BIRD-1) GN=PPUBIRD1_0189 SV=1 UP=UP000008715:Chromosome
28.7014	27.4155	27.9375	27.7962	28.3128	28.4702	25.3468	25.1292	25.509	25.2301	25.6992	24.8123				16	16	16	30.2	30.2	30.2	91.48	0	77.013	1191700000	58	ADR57898.1	ADR57898.1	129		TonB-dependent siderophore receptor OS=Pseudomonas putida (strain BIRD-1) GN=PPUBIRD1_0190 SV=1 UP=UP000008715:Chromosome
31.3205	31.145	30.9677	30.5881	31.0806	30.8376	30.6537	30.9662	30.5245	30.8798	30.8411	30.7564				37	37	37	51.4	51.4	51.4	71.41	0	323.31	13078000000	376	ADR57903.1	ADR57903.1	131		Diguanylate cyclase/phosphodiesterase OS=Pseudomonas putida (strain BIRD-1) GN=PPUBIRD1_0195 SV=1 UP=UP000008715:Chromosome
31.4851	30.8451	31.1229	30.4682	30.8916	30.8909	31.0168	31.0897	30.8734	30.633	30.6219	30.5469				27	27	27	60	60	60	51.116	0	323.31	13408000000	281	ADR57904.1	ADR57904.1	132		HlyD family type I secretion membrane fusion protein OS=Pseudomonas putida (strain BIRD-1) GN=PPUBIRD1_0196 SV=1 UP=UP000008715:Chromosome
31.4635	30.9606	31.1504	30.1024	30.6858	30.3322	30.8429	31.076	30.4478	30.4413	30.2045	30.0141				28	28	28	46	46	46	78.583	0	235.94	12456000000	231	ADR57905.1	ADR57905.1	133		Toxin secretion ATP-binding protein OS=Pseudomonas putida (strain BIRD-1) GN=PPUBIRD1_0197 SV=1 UP=UP000008715:Chromosome
29.3162	29.6883	30.001	30.9479	31.5185	31.2459	30.6568	30.3257	30.1022	32.5307	31.3416	30.9143				45	45	45	35.1	35.1	35.1	888.2	0	323.31	10594000000	346	ADR57906.1	ADR57906.1	134		Surface adhesion protein, putative OS=Pseudomonas putida (strain BIRD-1) GN=PPUBIRD1_0199 SV=1 UP=UP000008715:Chromosome
26.669	25.8926	25.9476	25.3483	24.813	25.5789	26.306	25.2632	26.174	26.3691	25.1631	25.3456				2	2	2	20.4	20.4	20.4	12.578	0	11.691	320010000	13	ADR57907.1	ADR57907.1	135		Hypothetical protein, conserved OS=Pseudomonas putida (strain BIRD-1) GN=PPUBIRD1_0200 SV=1 UP=UP000008715:Chromosome
26.8293	27.9106	28.0059	27.955	27.4835	25.2905	27.7044	24.8786	26.7093	27.7162	25.2633	25.9262				8	8	8	51.6	51.6	51.6	20.894	0	37.011	907080000	41	ADR57909.1	ADR57909.1	136		Transcriptional factor-related protein OS=Pseudomonas putida (strain BIRD-1) GN=PPUBIRD1_0202 SV=1 UP=UP000008715:Chromosome
28.5572	24.908	26.5004	24.808	24.6189	26.0821	26.007	25.2177	26.5911	27.984	25.5211	25.8518				10	10	10	23.3	23.3	23.3	69.253	0	48.922	537910000	32	ADR57916.1	ADR57916.1	138		Cytochrome c family protein OS=Pseudomonas putida (strain BIRD-1) GN=PPUBIRD1_0209 SV=1 UP=UP000008715:Chromosome
32.4746	32.6413	32.4316	31.2383	31.5635	31.1799	30.8174	30.7316	30.0453	32.7877	32.4953	32.408				17	17	17	77.7	77.7	77.7	24.449	0	224.78	29292000000	316	ADR57919.1	ADR57919.1	139		GstE OS=Pseudomonas putida (strain BIRD-1) GN=gstE SV=1 UP=UP000008715:Chromosome
31.128	29.7099	32.3408	31.3977	30.4354	29.2229	32.0255	31.8658	29.681	30.6584	30.4468	30.7381				25	25	25	63.8	63.8	63.8	51.64	0	211.31	18767000000	300	ADR57920.1	ADR57920.1	140		ArlY OS=Pseudomonas putida (strain BIRD-1) GN=arlY SV=1 UP=UP000008715:Chromosome
32.0568	32.3987	32.517	32.0072	32.4765	31.7956	32.7822	32.8522	31.7715	31.4848	30.8422	31.083				14	14	14	53.4	53.4	53.4	27.422	0	214.61	29929000000	232	ADR57921.1	ADR57921.1	141		PprA OS=Pseudomonas putida (strain BIRD-1) GN=pprA SV=1 UP=UP000008715:Chromosome
30.1995	30.1277	29.9309	29.8595	30.1721	29.7115	29.8166	29.79	28.5529	29.9461	29.737	29.5098				17	17	17	61.7	61.7	61.7	33.458	0	116.55	6719500000	135	ADR57922.1	ADR57922.1	142		HemC OS=Pseudomonas putida (strain BIRD-1) GN=hemC SV=1 UP=UP000008715:Chromosome
32.2042	30.9629	31.5916	31.2339	31.4774	31.6511	31.7984	31.7388	31.6538	31.0212	30.5522	30.7745				22	22	22	71.3	71.3	71.3	39.532	0	232.63	17988000000	289	ADR57924.1	ADR57924.1	144		Uroporphyrin-III C-methyltransferase, putative OS=Pseudomonas putida (strain BIRD-1) GN=PPUBIRD1_0218 SV=1 UP=UP000008715:Chromosome
32.5989	32.0054	32.1934	31.4049	31.7391	31.5733	31.5956	31.5057	31.4016	31.3247	31.1051	31.0952				29	29	29	67.2	67.2	67.2	46.032	0	323.31	23508000000	330	ADR57925.1	ADR57925.1	145		HemY OS=Pseudomonas putida (strain BIRD-1) GN=hemY SV=1 UP=UP000008715:Chromosome
31.7673	32.5017	29.991	32.5257	32.2532	32.5155	31.6863	31.3764	34.5427	30.4742	31.5523	32.151				21	21	21	73	73	73	30.751	0	286.64	36481000000	270	ADR57929.1	ADR57929.1	147		AlgP OS=Pseudomonas putida (strain BIRD-1) GN=algP SV=1 UP=UP000008715:Chromosome
28.675	27.9357	27.2264	27.1096	27.8131	25.5877	27.2874	27.6391	26.0176	28.7981	28.0898	28.7527				16	16	16	37.7	37.7	37.7	68.249	0	312.94	1707100000	107	ADR57931.1	ADR57931.1	148		ABC transporter ATP-binding protein OS=Pseudomonas putida (strain BIRD-1) GN=PPUBIRD1_0225 SV=1 UP=UP000008715:Chromosome
25.9055	25.2236	26.5729	26.4903	25.7086	26.3831	26.0903	26.4021	26.5781	25.4466	26.0025	24.5086				5	5	5	22	22	22	28.139	0	6.8836	164300000	14	ADR57934.1	ADR57934.1	150		Band 7 protein OS=Pseudomonas putida (strain BIRD-1) GN=PPUBIRD1_0228 SV=1 UP=UP000008715:Chromosome
24.6699	25.2289	22.7197	25.5564	24.7547	26.8696	21.8858	22.4493	26.0826	24.1312	26.7281	26.4591				2	2	2	8	8	8	23.292	0.0010726	3.8683	284960000	8	ADR57938.1	ADR57938.1	152		Hypothetical protein, conserved OS=Pseudomonas putida (strain BIRD-1) GN=PPUBIRD1_0232 SV=1 UP=UP000008715:Chromosome
30.2514	30.0249	30.3713	30.817	30.861	31.9382	30.5671	30.5075	30.6189	29.6106	28.9969	29.4688				9	9	9	72.4	72.4	72.4	16.047	0	125.71	7631100000	131	ADR57939.1	ADR57939.1	153		CBS domain-containing protein OS=Pseudomonas putida (strain BIRD-1) GN=PPUBIRD1_0233 SV=1 UP=UP000008715:Chromosome
25.2645	24.9897	24.691	28.8524	27.7755	25.4922	30.0278	30.1239	29.7792	28.1199	25.2807	24.2361				20	20	20	56.2	56.2	56.2	62.551	0	90.548	1691500000	62	ADR57940.1	ADR57940.1	154		Hypothetical protein, conserved OS=Pseudomonas putida (strain BIRD-1) GN=PPUBIRD1_0234 SV=1 UP=UP000008715:Chromosome
33.0514	34.0746	34.4886	34.0939	34.178	33.7863	33.9171	33.904	33.4325	34.5205	34.4107	34.3841				33	33	33	79.2	79.2	79.2	51.548	0	323.31	104170000000	792	ADR57942.1	ADR57942.1	155		GabD OS=Pseudomonas putida (strain BIRD-1) GN=gabD SV=1 UP=UP000008715:Chromosome
34.2856	34.0165	33.8864	33.0164	33.3009	32.8239	32.6039	32.5788	32.0679	33.8431	33.6871	33.5822				26	26	26	78.4	78.4	78.4	44.824	0	323.31	79315000000	542	ADR57943.1	ADR57943.1	156		GabT OS=Pseudomonas putida (strain BIRD-1) GN=gabT SV=1 UP=UP000008715:Chromosome
30.92	30.365	30.2467	29.1209	29.55	28.1636	29.2787	29.4338	27.9294	29.0851	27.633	27.6456				24	24	24	74.7	74.7	74.7	45.35	0	216.89	5867000000	158	ADR57944.1	ADR57944.1	157		Putative signal transduction protein OS=Pseudomonas putida (strain BIRD-1) GN=PPUBIRD1_0238 SV=1 UP=UP000008715:Chromosome
28.0844	27.7667	28.5795	27.9576	27.9949	28.5523	28.5017	28.4911	28.5268	27.7228	27.7023	27.8474				11	11	11	33.3	33.3	33.3	27.566	0	66.153	1730100000	64	ADR57954.1	ADR57954.1	160		Putative amino-acid ABC transporter ATP-binding protein OS=Pseudomonas putida (strain BIRD-1) GN=PPUBIRD1_0249 SV=1 UP=UP000008715:Chromosome
29.4397	30.1267	30.1155	30.3923	30.0161	30.3069	29.9124	30.086	30.1823	26.5915	26.0043	26.4217				24	24	24	70.1	70.1	70.1	28.773	0	175.79	5418000000	155	ADR57956.1	ADR57956.1	162		Cystine transporter subunit OS=Pseudomonas putida (strain BIRD-1) GN=PPUBIRD1_0251 SV=1 UP=UP000008715:Chromosome
29.1386	29.9183	29.9775	29.7767	29.8687	29.2172	29.1019	29.2726	27.4802	30.2657	30.2071	30.0789				15	15	15	73.5	73.5	73.5	33.515	0	89.271	5268900000	140	ADR57957.1	ADR57957.1	163		Serine O-acetyltransferase OS=Pseudomonas putida (strain BIRD-1) GN=PPUBIRD1_0252 SV=1 UP=UP000008715:Chromosome
25.1906	25.4693	26.3387	26.7764	25.276	26.2401	24.9741	24.4752	25.5963	29.6846	29.3237	29.4197				12	12	12	60.3	60.3	60.3	31.121	0	61.018	841950000	31	ADR57960.1	ADR57960.1	165		TauD OS=Pseudomonas putida (strain BIRD-1) GN=tauD SV=1 UP=UP000008715:Chromosome
26.0347	26.0853	23.8017	28.6353	28.1538	25.5937	28.1209	24.664	25.8903	26.16	25.8541	25.852				7	7	7	29.1	29.1	29.1	34.324	0	9.3589	366330000	16	ADR57963.1	ADR57963.1	167		TauA OS=Pseudomonas putida (strain BIRD-1) GN=tauA SV=1 UP=UP000008715:Chromosome
34.049	33.2003	33.5391	35.0451	35.2173	35.9576	35.3256	35.0296	35.582	34.7992	34.2774	34.5749				30	30	30	65	65	65	48.353	0	323.31	138970000000	675	ADR57964.1	ADR57964.1	168		Outer membrane porin OS=Pseudomonas putida (strain BIRD-1) GN=PPUBIRD1_0260 SV=1 UP=UP000008715:Chromosome
32.0979	31.8754	32.2277	31.2497	31.3996	31.5236	31.228	30.9719	30.6031	31.4505	30.9309	31.2695				18	18	18	89.6	89.6	89.6	23.948	0	276.49	20455000000	243	ADR57965.1	ADR57965.1	169		LsfA OS=Pseudomonas putida (strain BIRD-1) GN=lsfA SV=1 UP=UP000008715:Chromosome
29.8317	30.1349	30.9371	29.9851	29.7783	29.6517	29.4707	29.9952	28.922	29.6128	28.909	29.108				21	21	21	48.4	48.4	48.4	59.154	0	103.74	6518700000	145	ADR57973.1	ADR57973.1	173		GshA OS=Pseudomonas putida (strain BIRD-1) GN=gshA SV=1 UP=UP000008715:Chromosome
30.2696	30.0017	29.6736	27.7201	28.9679	27.2123	28.3664	28.8464	26.6141	30.5728	29.8164	30.0196				29	29	29	47.8	47.8	47.8	84.635	0	240.08	5010700000	196	ADR57975.1	ADR57975.1	174		S1 RNA-binding domain-containing protein OS=Pseudomonas putida (strain BIRD-1) GN=PPUBIRD1_0271 SV=1 UP=UP000008715:Chromosome
31.18	31.6745	31.471	30.9158	31.0191	30.8374	31.1781	31.0623	30.8776	31.1194	30.9682	30.8268				19	19	19	85	85	85	27.493	0	193.45	16495000000	343	ADR57976.1	ADR57976.1	175		OmpR OS=Pseudomonas putida (strain BIRD-1) GN=ompR SV=1 UP=UP000008715:Chromosome
29.8598	29.9101	29.1234	27.9288	28.6087	27.9348	28.7877	28.6262	28.1452	27.8997	28.0251	27.4187				20	20	20	53.8	53.8	53.8	48.778	0	148.07	3592600000	126	ADR57977.1	ADR57977.1	176		EnvZ OS=Pseudomonas putida (strain BIRD-1) GN=envZ SV=1 UP=UP000008715:Chromosome
26.8178	26.5744	25.1564	27.3398	27.0217	26.2636	24.3322	26.4949	27.5089	26.6734	26.8132	27.673				8	8	8	35.9	35.9	35.9	32.629	0	32.056	694960000	41	ADR57978.1	ADR57978.1	177		RimK OS=Pseudomonas putida (strain BIRD-1) GN=rimK SV=1 UP=UP000008715:Chromosome
29.1475	29.2311	29.66	30.1598	30.3589	30.1388	30.3015	30.2206	29.7655	30.5921	30.0449	30.1394				14	14	14	64.9	64.9	64.9	33.415	0	97.831	5890600000	158	ADR57982.1	ADR57982.1	180		HslO OS=Pseudomonas putida (strain BIRD-1) GN=hslO SV=1 UP=UP000008715:Chromosome
34.3224	34.5448	34.75	33.8985	34.3031	33.8511	33.9556	33.8339	33.1594	34.4061	34.2039	34.1139				41	41	41	76	76	76	55.541	0	323.31	122590000000	842	ADR57983.1	ADR57983.1	181		PckA OS=Pseudomonas putida (strain BIRD-1) GN=pckA SV=1 UP=UP000008715:Chromosome
35.755	34.8301	35.0193	34.6319	34.8825	35.5292	34.7881	34.4949	34.7333	34.5821	34.1963	34.4239				18	18	18	91.8	91.8	91.8	15.629	0	323.31	220000000000	767	ADR57988.1	ADR57988.1	183		LysM domain/BON superfamily protein OS=Pseudomonas putida (strain BIRD-1) GN=PPUBIRD1_0285 SV=1 UP=UP000008715:Chromosome
24.9533	26.7859	26.4583	25.0045	24.8562	26.2627	24.9206	25.0326	25.8632	24.8879	25.2076	26.2991				5	5	5	26.8	26.8	26.8	25.424	0	15.33	237750000	17	ADR57989.1	ADR57989.1	184		HAD family hydrolase OS=Pseudomonas putida (strain BIRD-1) GN=PPUBIRD1_0286 SV=1 UP=UP000008715:Chromosome
27.8358	28.6253	28.2783	28.0617	24.8757	26.1365	27.624	26.3896	25.9691	28.6748	28.1409	28.4434				10	10	10	57.4	57.4	57.4	20.947	0	47.28	1583400000	55	ADR57990.1	ADR57990.1	185		NudE OS=Pseudomonas putida (strain BIRD-1) GN=nudE SV=1 UP=UP000008715:Chromosome
27.5789	26.7972	27.9237	25.7666	25.2738	27.1072	24.6946	26.1366	26.0625	25.2495	27.3433	24.6609				8	8	8	41.9	41.9	41.9	29.098	0	67.618	705260000	28	ADR57991.1	ADR57991.1	186		3'(2'),5'-bisphosphate nucleotidase OS=Pseudomonas putida (strain BIRD-1) GN=PPUBIRD1_0288 SV=1 UP=UP000008715:Chromosome
27.2546	27.5164	28.1008	27.6885	26.9525	27.2226	27.7595	27.9222	27.7088	27.5525	27.6138	27.6549				7	7	7	54.3	54.3	54.3	16.956	0	127.37	1310100000	63	ADR57992.1	ADR57992.1	187		Hypothetical protein, conserved OS=Pseudomonas putida (strain BIRD-1) GN=PPUBIRD1_0289 SV=1 UP=UP000008715:Chromosome
29.9033	29.607	29.7134	29.0116	29.5126	28.4845	29.8072	29.831	27.6694	29.1939	29.2866	29.1921				25	25	24	70.5	70.5	68.8	50.973	0	323.31	4861200000	197	ADR57993.1	ADR57993.1	188		Two component, sigma54 specific, transcriptional regulator, Fis family OS=Pseudomonas putida (strain BIRD-1) GN=PPUBIRD1_0290 SV=1 UP=UP000008715:Chromosome
27.1798	26.6814	26.1389	25.5632	25.2642	25.8072	25.9453	25.1739	26.8135	25.0327	25.8876	25.3543				9	9	9	22.5	22.5	22.5	67.404	0	60.09	341510000	19	ADR57994.1	ADR57994.1	189		Integral membrane sensor signal transduction histidine kinase OS=Pseudomonas putida (strain BIRD-1) GN=PPUBIRD1_0291 SV=1 UP=UP000008715:Chromosome
27.5542	28.245	28.4395	29.1534	28.5484	28.0359	28.6965	28.7872	27.6101	28.5788	28.5808	28.6421				8	8	8	55.8	55.8	55.8	20.342	0	85.979	2018300000	90	ADR57995.1	ADR57995.1	190		DTDP-4-dehydrorhamnose 3,5-epimerase OS=Pseudomonas putida (strain BIRD-1) GN=PPUBIRD1_0292 SV=1 UP=UP000008715:Chromosome
28.5567	28.2978	28.683	28.7905	29.4412	28.9061	28.6947	28.7369	27.6921	30.1588	29.7833	29.6168				12	12	12	48.4	48.4	48.4	40.822	0	112.82	3268700000	108	ADR57996.1	ADR57996.1	191		AguA OS=Pseudomonas putida (strain BIRD-1) GN=aguA SV=1 UP=UP000008715:Chromosome
28.5113	27.4042	27.7792	27.3681	27.6875	28.3341	25.6076	25.5578	26.4002	25.6977	25.0428	25.518				21	21	20	38.6	38.6	37.3	76.367	0	62.907	945250000	55	ADR57997.1	ADR57997.1	192		TonB-dependent siderophore receptor OS=Pseudomonas putida (strain BIRD-1) GN=PPUBIRD1_0294 SV=1 UP=UP000008715:Chromosome
33.7705	33.2418	33.2629	33.5862	33.7932	34.5725	33.7954	33.6694	34.3635	31.9735	31.6406	31.7462				22	21	21	63.8	62.2	62.2	47.786	0	323.31	65525000000	514	ADR57998.1	ADR57998.1	193		OprQ OS=Pseudomonas putida (strain BIRD-1) GN=oprQ SV=1 UP=UP000008715:Chromosome
22.1908	25.4743	22.2501	26.2358	22.1934	25.9501	22.6576	22.3662	25.4151	22.4926	25.3905	22.6647				1	1	1	3	3	3	45.282	0	9.8251	24114000	14	ADR58008.1	ADR58008.1	195		Hypothetical protein, conserved OS=Pseudomonas putida (strain BIRD-1) GN=PPUBIRD1_0305 SV=1 UP=UP000008715:Chromosome
28.0191	26.076	26.2113	27.6277	27.8855	28.0848	28.289	27.7632	28.397	26.0743	26.3693	25.3826				8	8	8	37.2	37.2	37.2	27.811	0	47.335	848520000	48	ADR58011.1	ADR58011.1	198		Amino acid ABC transporter, periplasmic amino acid-binding protein OS=Pseudomonas putida (strain BIRD-1) GN=PPUBIRD1_0308 SV=1 UP=UP000008715:Chromosome
30.1891	29.6417	29.8534	29.6884	29.7334	29.7898	29.4735	29.7152	29.3448	29.4562	29.609	29.6853				12	12	12	59.1	59.1	59.1	28.395	0	207.22	5683600000	125	ADR58012.1	ADR58012.1	199		ABC transporter related protein OS=Pseudomonas putida (strain BIRD-1) GN=PPUBIRD1_0309 SV=1 UP=UP000008715:Chromosome
32.293	31.5896	31.83	31.1963	31.8764	31.8018	31.5748	31.5308	31.7513	31.5091	31.4537	31.4615				45	45	45	63.1	63.1	63.1	80.405	0	323.31	21022000000	379	ADR58017.1	ADR58017.1	203		AsmA family protein OS=Pseudomonas putida (strain BIRD-1) GN=PPUBIRD1_0316 SV=1 UP=UP000008715:Chromosome
28.0427	26.9114	27.6545	28.0294	28.2699	28.4241	27.9662	27.7409	28.045	28.2593	25.6466	27.667				9	9	9	50	50	50	23.42	0	51.849	1351100000	51	ADR58019.1	ADR58019.1	204		HisB OS=Pseudomonas putida (strain BIRD-1) GN=hisB SV=1 UP=UP000008715:Chromosome
28.4578	28.3373	29.1297	28.902	28.6233	28.3295	28.8736	29.0583	26.1079	28.9622	27.6581	25.5562				10	10	10	57.5	57.5	57.5	23.564	0	103.97	2715500000	75	ADR58020.1	ADR58020.1	205		HisH OS=Pseudomonas putida (strain BIRD-1) GN=hisH SV=1 UP=UP000008715:Chromosome
30.798	30.7023	31.2329	30.4234	30.7504	30.3229	30.7046	30.5398	29.9424	30.0935	29.6498	29.847				12	12	12	60.8	60.8	60.8	25.907	0	117.8	10099000000	170	ADR58022.1	ADR58022.1	206		HisA OS=Pseudomonas putida (strain BIRD-1) GN=hisA SV=1 UP=UP000008715:Chromosome
26.1213	25.7332	26.2441	27.4685	25.4933	25.4882	26.8164	26.6633	26.8752	25.5153	25.2268	24.8176				4	4	4	18	18	18	27.145	0	9.728	348080000	16	ADR58023.1	ADR58023.1	207		HisF OS=Pseudomonas putida (strain BIRD-1) GN=hisF SV=1 UP=UP000008715:Chromosome
30.3336	30.1993	30.3269	29.6566	30.452	30.0641	31.7629	31.7955	30.9503	28.0872	25.2123	24.6003				23	23	23	59.2	59.2	59.2	43.724	0	232.1	9632100000	260	ADR58024.1	ADR58024.1	208		Glycine betaine/L-proline ABC transporter, ATP-binding subunit OS=Pseudomonas putida (strain BIRD-1) GN=PPUBIRD1_0323 SV=1 UP=UP000008715:Chromosome
29.5569	29.3783	29.9539	30.3405	29.8851	29.7407	31.5216	31.3308	30.8963	25.2977	27.2534	25.8715				18	18	18	55.9	55.9	55.9	34.581	0	154.13	7040800000	149	ADR58026.1	ADR58026.1	209		Glycine betaine/L-proline ABC transporter, periplasmic binding protein OS=Pseudomonas putida (strain BIRD-1) GN=PPUBIRD1_0325 SV=1 UP=UP000008715:Chromosome
27.8886	25.9207	26.8017	27.4229	25.4653	26.0265	27.8149	25.5001	26.9417	25.0516	24.7166	25.2045				5	5	5	19.1	19.1	19.1	38.629	0	13.63	1058800000	18	ADR58028.1	ADR58028.1	211		AraC family transcriptional regulator OS=Pseudomonas putida (strain BIRD-1) GN=PPUBIRD1_0327 SV=1 UP=UP000008715:Chromosome
25.6614	26.5274	24.1327	26.9559	24.9122	25.4392	24.7713	25.9403	25.6182	26.2322	25.2059	25.5995				5	5	5	46.2	46.2	46.2	17.637	0	28.019	371990000	25	ADR58031.1	ADR58031.1	212		Hypothetical protein, conserved OS=Pseudomonas putida (strain BIRD-1) GN=PPUBIRD1_0330 SV=1 UP=UP000008715:Chromosome
23.5297	26.1391	22.6327	27.3234	25.5672	25.7825	26.3883	24.7734	23.9541	24.3301	25.1985	25.1707	+			4	4	4	13.7	13.7	13.7	34.779	1	-2	95968000	6	ADR58035.1	ADR58035.1	215		AraC family transcriptional regulator OS=Pseudomonas putida (strain BIRD-1) GN=PPUBIRD1_0334 SV=1 UP=UP000008715:Chromosome
25.9955	25.8746	25.8281	26.6377	27.2252	25.2716	27.3866	27.7246	26.1502	26.7955	26.7981	27.0501				6	6	6	33.9	33.9	33.9	40.386	0	18.707	562230000	38	ADR58046.1	ADR58046.1	219		Oxidoreductase FAD-binding domain protein OS=Pseudomonas putida (strain BIRD-1) GN=PPUBIRD1_0346 SV=1 UP=UP000008715:Chromosome
29.3341	28.8015	25.556	28.8731	28.4488	28.8552	24.9165	27.9343	28.5521	28.4729	28.8015	28.724				5	4	4	10.4	8.5	8.5	58.388	0	38.81	2244400000	44	ADR58047.1	ADR58047.1	220		Methyl-accepting chemotaxis sensory transducer OS=Pseudomonas putida (strain BIRD-1) GN=PPUBIRD1_0347 SV=1 UP=UP000008715:Chromosome
27.1647	24.8198	27.9553	27.5643	28.0208	25.9948	28.4081	28.922	27.6301	25.656	28.0442	28.0438				10	10	10	25.7	25.7	25.7	38.04	0	26.543	1177900000	41	ADR58051.1	ADR58051.1	221		Low specificity L-threonine aldolase OS=Pseudomonas putida (strain BIRD-1) GN=PPUBIRD1_0351 SV=1 UP=UP000008715:Chromosome
26.4902	26.3667	27.0877	26.7113	25.4353	26.1786	26.7102	24.5407	26.2161	27.1033	27.4634	27.2171				12	10	10	34.5	30.5	30.5	44.555	0	36.862	499630000	30	ADR58052.1	ADR58052.1	222		GlyA OS=Pseudomonas putida (strain BIRD-1) GN=glyA SV=1 UP=UP000008715:Chromosome
23.6253	23.6104	23.0862	23.3756	24.2206	25.2331	26.9684	26.532	25.0528	25.0532	24.2792	24.5843				8	8	8	22.6	22.6	22.6	45.253	0	147	194140000	37	ADR58053.1	ADR58053.1	223		SoxB OS=Pseudomonas putida (strain BIRD-1) GN=soxB SV=1 UP=UP000008715:Chromosome
25.3001	24.2474	25.2873	25.4015	26.0609	26.9175	28.0022	27.8528	25.6219	24.8642	26.296	24.7165				15	15	15	19	19	19	109.19	0	36.65	332830000	26	ADR58055.1	ADR58055.1	224		SoxA_2 OS=Pseudomonas putida (strain BIRD-1) GN=soxA_2 SV=1 UP=UP000008715:Chromosome
25.0303	25.0545	24.809	25.4344	26.8183	26.8437	27.598	27.6572	25.5685	24.944	25.6044	25.8278				4	4	4	28.1	28.1	28.1	22.989	0	40.886	298860000	20	ADR58056.1	ADR58056.1	225		SoxG OS=Pseudomonas putida (strain BIRD-1) GN=soxG SV=1 UP=UP000008715:Chromosome
26.202	25.9467	26.8558	27.0873	25.5809	25.8366	26.6237	26.5916	27.8383	26.7459	27.4213	27.4633				10	10	10	46.7	46.7	46.7	32.442	0	49.765	781770000	50	ADR58057.1	ADR58057.1	226		PurU OS=Pseudomonas putida (strain BIRD-1) GN=purU SV=1 UP=UP000008715:Chromosome
24.4335	25.287	26.5759	27.5552	26.1131	27.1681	28.7285	27.7645	28.3244	26.395	25.6529	25.2539				10	10	10	28.1	28.1	28.1	42.337	0	166.41	691450000	60	ADR58058.1	ADR58058.1	227		Glutathione-independent formaldehyde dehydrogenase OS=Pseudomonas putida (strain BIRD-1) GN=PPUBIRD1_0359 SV=1 UP=UP000008715:Chromosome
26.1637	25.1458	26.1108	25.5196	24.9858	25.0322	24.6871	25.6712	27.382	25.303	25.4767	25.3307				5	5	5	13.6	13.6	13.6	52.526	0	11.267	198140000	15	ADR58064.1	ADR58064.1	231		Sensory histidine kinase CreC OS=Pseudomonas putida (strain BIRD-1) GN=PPUBIRD1_0365 SV=1 UP=UP000008715:Chromosome
30.6879	30.5533	30.1718	28.7876	29.9207	29.4273	29.5495	30.0215	24.9736	30.0213	29.4123	29.7294				14	14	14	70.6	70.6	70.6	22.814	0	86.042	6791500000	107	ADR58066.1	ADR58066.1	232		Glutathione S-transferase domain-containing protein OS=Pseudomonas putida (strain BIRD-1) GN=PPUBIRD1_0367 SV=1 UP=UP000008715:Chromosome
31.2396	30.9739	30.8092	30.5265	30.6212	30.1308	29.8934	29.7938	30.0006	30.2519	30.3699	30.1054				10	10	10	69.4	69.4	69.4	24.58	0	78.764	9941300000	125	ADR58067.1	ADR58067.1	233		MsrA OS=Pseudomonas putida (strain BIRD-1) GN=msrA SV=1 UP=UP000008715:Chromosome
34.7201	34.4465	34.6165	35.2262	35.3739	34.9873	34.7458	34.6873	34.2793	34.4103	34.4644	34.3526				29	29	29	64.1	64.1	64.1	55.654	0	323.31	166600000000	1064	ADR58069.1	ADR58069.1	235		AceF OS=Pseudomonas putida (strain BIRD-1) GN=aceF SV=1 UP=UP000008715:Chromosome
35.6228	35.8977	35.9956	36.2087	36.5438	36.0628	36.0632	35.9037	35.4573	35.7294	35.6425	35.4378				78	78	78	73.4	73.4	73.4	99.303	0	323.31	384340000000	2341	ADR58070.1	ADR58070.1	236		AceE OS=Pseudomonas putida (strain BIRD-1) GN=aceE SV=1 UP=UP000008715:Chromosome
31.6184	31.8564	31.9645	31.2495	31.5325	31.0054	31.2952	31.192	29.9806	31.7438	31.5884	31.6015				46	46	46	60.2	60.2	60.2	109.45	0	323.31	19835000000	498	ADR58071.1	ADR58071.1	237		GlnE OS=Pseudomonas putida (strain BIRD-1) GN=glnE SV=1 UP=UP000008715:Chromosome
28.4789	28.336	28.0924	28.5917	28.6055	28.0259	28.9907	28.9961	28.9576	28.8292	29.0851	29.1309				11	11	11	41.3	41.3	41.3	38.423	0	52.369	2847100000	100	ADR58072.1	ADR58072.1	238		WaaF OS=Pseudomonas putida (strain BIRD-1) GN=waaF SV=1 UP=UP000008715:Chromosome
27.4532	27.0138	27.472	24.4402	27.6677	27.4015	27.9398	28.1061	27.3241	27.8453	27.8165	27.6569				9	9	9	31	31	31	39.488	0	27.976	1100100000	43	ADR58073.1	ADR58073.1	239		WaaC OS=Pseudomonas putida (strain BIRD-1) GN=waaC SV=1 UP=UP000008715:Chromosome
25.1217	26.9283	25.2075	26.7699	26.6112	26.947	26.134	25.653	27.1784	26.3349	27.0106	25.6651				11	11	11	32.6	32.6	32.6	42.053	0	21.84	440040000	44	ADR58074.1	ADR58074.1	240		WaaG OS=Pseudomonas putida (strain BIRD-1) GN=waaG SV=1 UP=UP000008715:Chromosome
26.3386	26.1986	26.0172	26.9726	26.6341	26.2976	26.7681	25.1302	26.6291	26.5843	26.6594	26.3214				6	6	6	34.8	34.8	34.8	28.734	0	59.197	524610000	35	ADR58076.1	ADR58076.1	242		Lipopolysaccharide kinase OS=Pseudomonas putida (strain BIRD-1) GN=PPUBIRD1_0379 SV=1 UP=UP000008715:Chromosome
27.4026	27.4799	27.8611	25.3541	27.5894	24.4874	25.1036	25.5894	26.5936	25.21	26.2417	25.1888				9	9	9	42.8	42.8	42.8	29.015	0	25.104	714490000	40	ADR58077.1	ADR58077.1	243		Lipopolysaccharide kinase OS=Pseudomonas putida (strain BIRD-1) GN=PPUBIRD1_0380 SV=1 UP=UP000008715:Chromosome
29.628	28.8956	28.9061	28.3266	29.224	28.0573	28.7883	29.1589	28.1525	29.0142	28.4908	29.1608				14	14	14	30.8	30.8	30.8	53.785	0	50.841	3442900000	84	ADR58078.1	ADR58078.1	244		Hypothetical protein, conserved OS=Pseudomonas putida (strain BIRD-1) GN=PPUBIRD1_0381 SV=1 UP=UP000008715:Chromosome
30.5122	28.9667	29.1493	27.1452	28.3192	27.7005	26.884	26.7892	25.8457	26.9248	25.9045	26.9216				28	28	28	48	48	48	88.47	0	323.31	2750900000	125	ADR58081.1	ADR58081.1	245		TonB-dependent siderophore receptor OS=Pseudomonas putida (strain BIRD-1) GN=PPUBIRD1_0385 SV=1 UP=UP000008715:Chromosome
25.3046	25.3652	23.97	25.6366	24.6002	26.7173	28.1269	28.6807	26.3394	27.7356	28.4591	28.2611				16	16	16	29.9	29.9	29.9	72.397	0	34.018	737460000	31	ADR58085.1	ADR58085.1	247		CBS domain-containing protein OS=Pseudomonas putida (strain BIRD-1) GN=PPUBIRD1_0390 SV=1 UP=UP000008715:Chromosome
32.6906	33.9116	34.1714	32.7367	32.3635	32.226	32.8955	32.5802	32.3797	32.9303	32.7661	32.627				36	36	36	67.7	67.7	67.7	78.302	0	323.31	59545000000	540	ADR58087.1	ADR58087.1	248		GlcB OS=Pseudomonas putida (strain BIRD-1) GN=glcB SV=1 UP=UP000008715:Chromosome
30.8412	30.4607	30.8585	29.9404	30.1737	29.3568	30.3336	29.7399	29.0792	30.2003	29.8978	29.7028				9	9	9	90.7	90.7	90.7	18.981	0	110.19	9155300000	133	ADR58088.1	ADR58088.1	249		ACT domain-containing protein OS=Pseudomonas putida (strain BIRD-1) GN=PPUBIRD1_0393 SV=1 UP=UP000008715:Chromosome
27.6304	27.4585	26.8804	25.7404	26.8719	26.6964	25.8403	25.749	25.7758	27.3857	27.0715	27.0995				6	6	6	36.3	36.3	36.3	20.91	0	33.453	791950000	33	ADR58090.1	ADR58090.1	250		Serine/threonine protein kinase OS=Pseudomonas putida (strain BIRD-1) GN=PPUBIRD1_0395 SV=1 UP=UP000008715:Chromosome
27.6137	25.5426	26.9472	26.1446	25.2376	26.0592	26.1885	25.0772	25.3968	25.4095	24.9275	26.8337				3	3	3	34	34	34	17.131	0	5.8289	464170000	12	ADR58091.1	ADR58091.1	251		Serine/threonine protein kinase OS=Pseudomonas putida (strain BIRD-1) GN=PPUBIRD1_0396 SV=1 UP=UP000008715:Chromosome
26.6491	26.1696	24.9745	25.6745	24.8772	25.1013	26.5102	26.2445	25.1702	24.9608	25.6749	26.1477				4	4	4	22.8	22.8	22.8	27.073	0	16.452	182000000	15	ADR58092.1	ADR58092.1	252		ModE family transcriptional regulator OS=Pseudomonas putida (strain BIRD-1) GN=PPUBIRD1_0397 SV=1 UP=UP000008715:Chromosome
29.1309	27.0784	29.3935	26.8042	24.6196	25.1386	25.2989	25.8378	25.3741	25.1904	26.3725	24.7213				6	6	6	22.8	22.8	22.8	41.359	0	19.955	1440000000	19	ADR58095.1	ADR58095.1	254		8-amino-7-oxononanoate synthase OS=Pseudomonas putida (strain BIRD-1) GN=PPUBIRD1_0400 SV=1 UP=UP000008715:Chromosome
27.949	28.3	27.9887	28.0669	28.2035	27.8932	28.2869	27.4774	28.1469	27.5764	25.8343	24.9266				9	9	9	65.8	65.8	65.8	26.311	0	56.319	1572100000	55	ADR58096.1	ADR58096.1	255		BioH OS=Pseudomonas putida (strain BIRD-1) GN=bioH SV=1 UP=UP000008715:Chromosome
30.5226	30.7846	31.2359	30.3988	30.498	30.4263	30.8284	30.4327	29.9512	30.8847	30.2766	30.3213				15	15	15	81.4	81.4	81.4	23.812	0	178.99	9884300000	170	ADR58098.1	ADR58098.1	257		BioD OS=Pseudomonas putida (strain BIRD-1) GN=bioD SV=1 UP=UP000008715:Chromosome
29.75	30.7933	31.8984	31.9328	30.952	30.8489	32.2506	32.0815	31.2711	32.7368	32.7256	32.3466				36	36	30	59.6	59.6	55.7	65.541	0	323.31	22223000000	414	ADR58100.1	ADR58100.1	258		Acyl-CoA dehydrogenase domain-containing protein OS=Pseudomonas putida (strain BIRD-1) GN=PPUBIRD1_0405 SV=1 UP=UP000008715:Chromosome
30.0367	30.7832	31.4967	31.5332	30.8683	30.7223	31.0879	31.0906	30.3155	32.8351	32.6813	32.4303				32	26	24	53.9	50	46.3	63.761	0	182	18563000000	300	ADR58102.1;ADR60285.1	ADR58102.1	259		Acyl-CoA dehydrogenase domain-containing protein OS=Pseudomonas putida (strain BIRD-1) GN=PPUBIRD1_0407 SV=1 UP=UP000008715:Chromosome
28.155	28.8294	28.768	26.3568	27.8204	25.7383	29.5187	29.1605	25.1612	28.9086	27.5935	27.9769				15	15	15	78.1	78.1	78.1	29.075	0	63.023	2228500000	80	ADR58109.1	ADR58109.1	262		PqqC OS=Pseudomonas putida (strain BIRD-1) GN=pqqC SV=1 UP=UP000008715:Chromosome
25.2471	26.6295	26.7515	25.1564	25.1883	25.6585	27.759	27.7696	25.7962	25.1798	26.5463	25.3158				5	5	5	24.4	24.4	24.4	33.332	0	68.153	429960000	24	ADR58110.1	ADR58110.1	263		PqqB OS=Pseudomonas putida (strain BIRD-1) GN=pqqB SV=1 UP=UP000008715:Chromosome
24.8197	23.908	25.2687	24.7724	26.0446	25.4364	25.534	24.9842	26.0662	26.3096	25.9507	25.4887				5	5	5	8.6	8.6	8.6	84.286	0	10.11	105250000	14	ADR58111.1	ADR58111.1	264		PqqF OS=Pseudomonas putida (strain BIRD-1) GN=pqqF SV=1 UP=UP000008715:Chromosome
27.1913	29.1436	30.4279	27.9926	27.5026	26.3077	29.1844	29.2664	25.0756	30.213	29.7678	29.5516				14	14	14	56.1	56.1	56.1	29.295	0	65.554	3830300000	88	ADR58112.1	ADR58112.1	265		Nitrilase/cyanide hydratase and apolipoprotein N-acyltransferase OS=Pseudomonas putida (strain BIRD-1) GN=PPUBIRD1_0417 SV=1 UP=UP000008715:Chromosome
24.8313	24.7695	25.799	26.7897	26.0566	25.7183	25.225	25.8775	25.9626	26.0349	24.9832	24.6793				8	8	8	13.4	13.4	13.4	62.414	0	12.799	207130000	17	ADR58113.1	ADR58113.1	266		Amine oxidase OS=Pseudomonas putida (strain BIRD-1) GN=PPUBIRD1_0418 SV=1 UP=UP000008715:Chromosome
30.044	29.4768	29.4589	29.402	29.6641	29.6036	29.6776	29.6906	29.0102	29.7902	29.3439	29.1533				38	38	38	38.3	38.3	38.3	139.42	0	230.46	5011100000	207	ADR58117.1	ADR58117.1	268		Sensory box protein OS=Pseudomonas putida (strain BIRD-1) GN=PPUBIRD1_0423 SV=1 UP=UP000008715:Chromosome
33.1508	33.3702	32.9001	32.8117	33.2188	32.6644	33.127	33.0231	32.97	32.8519	32.9177	32.417				47	47	46	72.7	72.7	71.1	69.396	0	323.31	53361000000	729	ADR58118.1	ADR58118.1	269		RpoD OS=Pseudomonas putida (strain BIRD-1) GN=rpoD SV=1 UP=UP000008715:Chromosome
33.1437	31.959	32.3565	31.3684	31.852	32.0118	33.4643	33.6818	33.8476	30.6011	29.9874	30.5131				8	8	8	47.9	47.9	47.9	8.3697	0	96.267	35551000000	172	ADR58121.1	ADR58121.1	270		RpsU OS=Pseudomonas putida (strain BIRD-1) GN=rpsU SV=1 UP=UP000008715:Chromosome
28.4632	28.164	28.2454	24.846	28.0929	27.8476	27.9801	27.7	25.7585	28.6017	28.5494	28.6725				10	10	10	34	34	34	36.634	0	44.012	1759900000	60	ADR58122.1	ADR58122.1	271		Gcp OS=Pseudomonas putida (strain BIRD-1) GN=gcp SV=1 UP=UP000008715:Chromosome
25.5339	24.1864	24.7789	25.869	25.6467	25.9686	25.7086	26.3989	24.931	25.6742	26.3798	25.1845				2	2	2	19.1	19.1	19.1	12.84	0	5.3022	166330000	8	ADR58124.1	ADR58124.1	273		FolB OS=Pseudomonas putida (strain BIRD-1) GN=folB SV=1 UP=UP000008715:Chromosome
32.191	31.8404	32.0158	31.2641	31.6505	31.0948	31.3006	31.3277	31.1127	31.8232	31.6788	31.6438				28	28	28	48.1	48.1	48.1	61.329	0	277.13	22811000000	395	ADR58127.1	ADR58127.1	275		Hypothetical protein, conserved OS=Pseudomonas putida (strain BIRD-1) GN=PPUBIRD1_0433 SV=1 UP=UP000008715:Chromosome
32.3923	32.3406	32.2375	31.7492	31.9506	31.6056	31.7828	31.8197	31.434	32.0277	31.9784	31.9554				26	26	26	55.6	55.6	55.6	48.751	0	270.34	26681000000	498	ADR58128.1	ADR58128.1	276		Hypothetical protein, conserved OS=Pseudomonas putida (strain BIRD-1) GN=PPUBIRD1_0434 SV=1 UP=UP000008715:Chromosome
36.1549	35.9826	35.6954	35.2276	35.3921	34.8983	35.202	35.2407	34.6599	35.4534	35.4328	35.3866				60	60	60	79.1	79.1	79.1	73.782	0	323.31	315320000000	1407	ADR58129.1	ADR58129.1	277		Hypothetical protein, conserved OS=Pseudomonas putida (strain BIRD-1) GN=PPUBIRD1_0435 SV=1 UP=UP000008715:Chromosome
26.7854	26.4498	27.2011	27.0127	26.9272	27.0641	27.3097	27.3696	26.2981	26.0975	25.3977	26.0139				5	5	5	58.7	58.7	58.7	13.792	0	28.086	634320000	39	ADR58132.1	ADR58132.1	280		ApaG OS=Pseudomonas putida (strain BIRD-1) GN=apaG SV=1 UP=UP000008715:Chromosome
28.8878	27.9451	29.9679	26.2535	27.6973	25.0655	29.2195	28.7944	24.297	27.8824	25.921	27.4483				10	10	10	50.2	50.2	50.2	29.666	0	54.266	2629600000	48	ADR58133.1	ADR58133.1	281		KsgA OS=Pseudomonas putida (strain BIRD-1) GN=ksgA SV=1 UP=UP000008715:Chromosome
29.4254	28.6203	28.9381	29.4917	29.87	29.7373	29.9056	29.7035	30.1886	29.0318	26.9051	27.6128				23	23	23	52.6	52.6	52.6	49.065	0	176.72	3612000000	167	ADR58135.1	ADR58135.1	283		Chaperone surA OS=Pseudomonas putida (strain BIRD-1) GN=PPUBIRD1_0441 SV=1 UP=UP000008715:Chromosome
33.5377	32.9821	32.9383	33.5021	33.7545	34.4106	33.5629	33.1424	34.1351	33.4844	33.3807	33.42				64	64	64	70.8	70.8	70.8	105.88	0	323.31	68228000000	1250	ADR58136.1	ADR58136.1	284		LPS-assembly protein lptD OS=Pseudomonas putida (strain BIRD-1) GN=PPUBIRD1_0442 SV=1 UP=UP000008715:Chromosome
27.9346	29.3195	30.0574	29.5624	28.9349	28.318	29.1247	29.2626	28.4342	29.0319	28.761	28.162				12	12	12	49	49	49	38.22	0	76.269	3593900000	107	ADR58137.1	ADR58137.1	285		Aminoglycoside phosphotransferase OS=Pseudomonas putida (strain BIRD-1) GN=PPUBIRD1_0443 SV=1 UP=UP000008715:Chromosome
28.173	28.2424	28.6915	25.7092	24.913	25.8002	27.6926	24.8224	25.3588	26.3574	26.1802	25.4005				7	7	7	61.4	61.4	61.4	23.814	0	45.376	1210300000	31	ADR58138.1;pdb|4Y7V|A;pdb|4Y7U|A;pdb|4Y7T|A	ADR58138.1	286		Nucleotidyl transferase OS=Pseudomonas putida (strain BIRD-1) GN=PPUBIRD1_0444 SV=1 UP=UP000008715:Chromosome
27.0372	26.4264	26.5833	26.2651	26.3276	26.0195	26.5508	26.3481	26.3954	25.5348	25.4425	25.5051				11	11	11	35.7	35.7	35.7	28.506	0	53.045	616390000	65	ADR58139.1	ADR58139.1	287		DjlA OS=Pseudomonas putida (strain BIRD-1) GN=djlA SV=1 UP=UP000008715:Chromosome
26.8912	26.1337	26.1768	25.7166	26.6907	24.7157	26.985	25.2283	26.6141	25.5892	25.1199	25.4649				15	15	15	26.6	26.6	26.6	89.129	0	54.175	424720000	34	ADR58141.1	ADR58141.1	288		PAS/PAC sensor signal transduction histidine kinase OS=Pseudomonas putida (strain BIRD-1) GN=PPUBIRD1_0447 SV=1 UP=UP000008715:Chromosome
28.0867	27.7379	27.5198	25.3433	27.3326	27.3683	27.3327	26.6191	25.5302	26.8983	26.1072	26.7251				8	8	8	43.1	43.1	43.1	22.75	0	103.78	927220000	42	ADR58142.1	ADR58142.1	289		UhpA OS=Pseudomonas putida (strain BIRD-1) GN=uhpA SV=1 UP=UP000008715:Chromosome
31.8271	31.054	31.217	31.8717	32.3355	32.4661	32.1774	32.1202	32.236	30.3746	30.2003	30.2629				27	27	26	85.6	85.6	85.6	41.197	0	323.31	20241000000	404	ADR58143.1	ADR58143.1	290		Spermidine/putrescine ABC transporter ATPase OS=Pseudomonas putida (strain BIRD-1) GN=PPUBIRD1_0449 SV=1 UP=UP000008715:Chromosome
30.143	31.6899	32.5864	33.0598	32.0366	31.5375	33.6623	33.756	32.8027	28.8834	25.1792	26.3122				15	15	15	48.8	48.8	48.8	37.874	0	323.31	29554000000	197	ADR58144.1	ADR58144.1	291		Polyamine ABC transporter, periplasmic polyamine-binding protein OS=Pseudomonas putida (strain BIRD-1) GN=PPUBIRD1_0450 SV=1 UP=UP000008715:Chromosome
28.745	28.0017	28.4053	29.4118	29.81	29.964	29.7672	29.7004	29.9478	27.9311	25.219	25.5961				18	18	18	35.7	35.7	35.7	45.808	0	77.353	2562200000	114	ADR58145.1	ADR58145.1	292		Binding-protein-dependent transport systems inner membrane component OS=Pseudomonas putida (strain BIRD-1) GN=PPUBIRD1_0451 SV=1 UP=UP000008715:Chromosome
26.0742	24.3229	28.5446	26.9641	26.9699	24.9712	28.8759	28.8997	25.0744	27.5995	28.743	28.3322				9	9	9	64.7	64.7	64.7	24.081	0	30.407	1513000000	34	ADR58147.1	ADR58147.1	294		Rpe OS=Pseudomonas putida (strain BIRD-1) GN=rpe SV=1 UP=UP000008715:Chromosome
31.6414	31.8851	32.2319	31.7237	31.9227	31.3473	31.4389	31.2886	31.0486	32.2593	32.2187	31.8914				23	23	23	54.4	54.4	54.4	54.386	0	323.31	22522000000	372	ADR58149.1	ADR58149.1	296		Anthranilate synthase component 1 OS=Pseudomonas putida (strain BIRD-1) GN=PPUBIRD1_0455 SV=1 UP=UP000008715:Chromosome
30.8039	30.3145	30.3329	29.6237	29.6625	30.6624	30.7579	30.5211	31.6322	29.0192	25.731	25.5813				19	19	19	43.6	43.6	43.6	67.253	0	323.31	7537700000	153	ADR58150.1	ADR58150.1	297		Hypothetical protein, conserved OS=Pseudomonas putida (strain BIRD-1) GN=PPUBIRD1_0456 SV=1 UP=UP000008715:Chromosome
30.0162	30.6687	30.186	29.8241	30.1193	29.6948	29.6988	29.5339	29.3275	29.4599	29.3804	29.3946				8	8	8	60.9	60.9	60.9	21.677	0	114.22	6180600000	85	ADR58151.1	ADR58151.1	298		TrpG OS=Pseudomonas putida (strain BIRD-1) GN=trpG SV=1 UP=UP000008715:Chromosome
29.9324	30.7782	30.7017	29.8471	30.521	30.0418	29.9772	29.3638	29.211	29.7257	29.0413	29.5238				14	14	14	55.3	55.3	55.3	37.186	0	184.82	7448300000	147	ADR58152.1	ADR58152.1	299		TrpD OS=Pseudomonas putida (strain BIRD-1) GN=trpD SV=1 UP=UP000008715:Chromosome
31.4762	31.1334	31.4724	30.9854	31.027	30.9936	30.6112	30.6064	30.3656	30.9075	30.6704	30.594				22	22	22	70	70	70	30.468	0	136.22	12916000000	203	ADR58153.1	ADR58153.1	300		TrpC OS=Pseudomonas putida (strain BIRD-1) GN=trpC SV=1 UP=UP000008715:Chromosome
27.6828	28.3827	28.695	28.3729	24.1974	26.2284	25.724	25.9614	26.2301	28.3635	28.1112	28.5602				9	9	9	53.8	53.8	53.8	25.756	0	55.205	1510900000	44	ADR58154.1	ADR58154.1	301		Hypothetical protein, conserved OS=Pseudomonas putida (strain BIRD-1) GN=PPUBIRD1_0460 SV=1 UP=UP000008715:Chromosome
28.71	28.3775	28.1773	27.9517	28.5147	28.7561	25.2499	27.6814	26.3233	28.5912	28.5001	26.4066				4	4	4	10.4	10.4	10.4	38.619	0	112.78	1766600000	38	ADR58157.1	ADR58157.1	303		Hypothetical protein, conserved OS=Pseudomonas putida (strain BIRD-1) GN=PPUBIRD1_0463 SV=1 UP=UP000008715:Chromosome
28.9877	28.6617	29.5209	28.5291	29.0404	28.5992	29.85	29.696	29.3228	28.4042	28.3006	28.8167				13	13	13	60	60	60	23.999	0	120.08	3646400000	115	ADR58158.1	ADR58158.1	304		2-nonaprenyl-3-methyl-6-methoxy-1,4-benzoquinol hydroxylase OS=Pseudomonas putida (strain BIRD-1) GN=PPUBIRD1_0464 SV=1 UP=UP000008715:Chromosome
29.2867	29.6947	30.6834	29.9671	29.7565	29.3144	30.3463	30.4482	29.5983	30.1492	29.2689	28.9358				9	9	9	83	83	83	12.728	0	130.99	6458400000	142	ADR58159.1	ADR58159.1	305		Histidine triad (HIT) protein OS=Pseudomonas putida (strain BIRD-1) GN=PPUBIRD1_0465 SV=1 UP=UP000008715:Chromosome
29.8054	29.3884	29.2434	28.9012	28.6901	28.2691	28.3341	28.2332	26.2369	29.3346	29.0091	28.9509				10	10	10	60.7	60.7	60.7	33.687	0	185.3	3618100000	84	ADR58161.1	ADR58161.1	307		Hypothetical protein, conserved OS=Pseudomonas putida (strain BIRD-1) GN=PPUBIRD1_0467 SV=1 UP=UP000008715:Chromosome
25.1493	24.665	24.94	26.2748	25.0409	27.2962	27.6221	24.6836	24.74	28.0626	26.7876	27.1831				1	1	1	11.3	11.3	11.3	16.509	0	63.456	667360000	26	ADR58162.1	ADR58162.1	308		Hypothetical protein, conserved OS=Pseudomonas putida (strain BIRD-1) GN=PPUBIRD1_0468 SV=1 UP=UP000008715:Chromosome
28.9326	24.9443	24.9347	25.3293	29.3639	28.5385	27.9944	28.1485	26.4396	28.8127	28.4056	25.0295				12	12	12	49.4	49.4	49.4	36.245	0	126.99	1705100000	90	ADR58163.1	ADR58163.1	309		ArgC OS=Pseudomonas putida (strain BIRD-1) GN=argC SV=1 UP=UP000008715:Chromosome
29.2069	29.6055	29.4062	28.5635	28.4892	27.5619	28.3743	28.24	25.9085	28.881	28.0242	28.5035				12	12	12	46.6	46.6	46.6	38.379	0	116.96	3016400000	81	ADR58165.1	ADR58165.1	311		Anhydro-N-acetylmuramic acid kinase OS=Pseudomonas putida (strain BIRD-1) GN=PPUBIRD1_0471 SV=1 UP=UP000008715:Chromosome
31.5467	32.0885	32.1287	31.9458	32.1132	31.628	31.9939	31.8212	31.7467	31.9031	31.9322	31.7266				29	29	29	85	85	85	44.229	0	323.31	23751000000	388	ADR58167.1	ADR58167.1	312		TyrS OS=Pseudomonas putida (strain BIRD-1) GN=tyrS SV=1 UP=UP000008715:Chromosome
27.5692	24.6935	27.434	25.7442	25.829	25.8072	24.6307	26.1977	26.9173	23.775	27.004	26.7256				8	8	8	31	31	31	35.132	0	64.91	624720000	30	ADR58168.1	ADR58168.1	313		BirA OS=Pseudomonas putida (strain BIRD-1) GN=birA SV=1 UP=UP000008715:Chromosome
27.4675	24.942	27.548	26.541	25.4348	25.7141	25.7979	25.837	26.1575	26.4577	24.9979	26.0081				5	5	5	42.6	42.6	42.6	15.989	0	46.969	449620000	18	ADR58170.1	ADR58170.1	315		Hypothetical protein, conserved OS=Pseudomonas putida (strain BIRD-1) GN=PPUBIRD1_0476 SV=1 UP=UP000008715:Chromosome
33.0968	33.1399	33.4695	32.768	33.0913	32.6147	33.1551	32.984	32.3134	33.5092	33.2521	33.2355				35	3	3	86.6	7.8	7.8	43.495	0	236	52984000000	175	ADR58171.1	ADR58171.1	316		Tuf OS=Pseudomonas putida (strain BIRD-1) GN=tuf SV=1 UP=UP000008715:Chromosome
32.1972	32.359	32.1032	31.3432	31.6404	31.1156	32.0684	31.8282	31.5477	31.3657	31.3819	31.1948				12	12	12	84.9	84.9	84.9	17.841	0	166.41	27999000000	313	ADR58173.1	ADR58173.1	317		NusG OS=Pseudomonas putida (strain BIRD-1) GN=nusG SV=1 UP=UP000008715:Chromosome
33.9683	33.6802	33.5796	33.0573	33.2828	33.4858	34.0063	34.0377	34.1302	32.2601	32.1316	32.1361				10	10	10	78.7	78.7	78.7	11.259	0	322.35	70607000000	246	ADR58174.1	ADR58174.1	318		RplK OS=Pseudomonas putida (strain BIRD-1) GN=rplK SV=1 UP=UP000008715:Chromosome
34.8468	34.7232	34.3196	34.0194	34.2287	34.3362	34.9281	34.7405	34.7276	32.9703	32.8516	32.9925				26	26	26	89.2	89.2	89.2	24.251	0	323.31	133720000000	632	ADR58175.1	ADR58175.1	319		RplA OS=Pseudomonas putida (strain BIRD-1) GN=rplA SV=1 UP=UP000008715:Chromosome
35.1464	35.0681	34.8505	34.2338	34.5259	34.3907	35.2712	35.0871	34.8098	33.6345	33.4073	33.4238				19	19	19	91	91	91	17.686	0	323.31	177980000000	650	ADR58176.1	ADR58176.1	320		RplJ OS=Pseudomonas putida (strain BIRD-1) GN=rplJ SV=1 UP=UP000008715:Chromosome
33.0158	31.0755	31.3117	32.0214	32.6272	32.524	32.4566	32.303	32.73	31.0545	30.2635	30.3362				9	9	9	90.1	90.1	90.1	12.599	0	301.69	26748000000	227	ADR58177.1	ADR58177.1	321		RplL OS=Pseudomonas putida (strain BIRD-1) GN=rplL SV=1 UP=UP000008715:Chromosome
34.5391	35.5534	35.6609	35.3867	35.3983	34.9293	35.8578	35.8208	35.4196	35.6776	35.5625	35.4315				113	113	113	78	78	78	150.99	0	323.31	281340000000	2596	ADR58178.1	ADR58178.1	322		RpoB OS=Pseudomonas putida (strain BIRD-1) GN=rpoB SV=1 UP=UP000008715:Chromosome
34.4643	35.3277	35.5639	35.3373	35.3276	34.7142	35.6614	35.5417	35.2517	35.4812	35.3884	35.1871				106	106	106	69.9	69.9	69.9	154.78	0	323.31	242790000000	2182	ADR58179.1	ADR58179.1	323		RpoC OS=Pseudomonas putida (strain BIRD-1) GN=rpoC SV=1 UP=UP000008715:Chromosome
31.6943	30.7178	31.4381	30.8312	30.5624	31.0605	32.5278	32.4545	32.2636	30.4018	29.9328	30.4476				7	7	7	48.8	48.8	48.8	13.727	0	77.473	18376000000	80	ADR58180.1	ADR58180.1	324		RpsL OS=Pseudomonas putida (strain BIRD-1) GN=rpsL SV=1 UP=UP000008715:Chromosome
33.7994	32.7362	34.3404	33.4481	32.8139	33.1342	34.5827	34.5644	34.0398	32.335	31.9412	32.3172				14	14	14	69.8	69.8	69.8	14.055	0	229.73	85219000000	272	ADR58181.1	ADR58181.1	325		RpsG OS=Pseudomonas putida (strain BIRD-1) GN=rpsG SV=1 UP=UP000008715:Chromosome
35.9203	36.6779	36.507	35.9103	36.3139	35.8532	36.4198	36.1447	35.8949	36.881	36.8856	36.6482				67	67	60	91.2	91.2	87.8	78.817	0	323.31	571390000000	3237	ADR58182.1	ADR58182.1	326		FusA OS=Pseudomonas putida (strain BIRD-1) GN=fusA SV=1 UP=UP000008715:Chromosome
37.8504	38.326	38.3157	38.3083	38.4625	37.9913	38.4732	38.4198	37.9594	38.5498	38.6832	38.6156				36	36	4	87.2	87.2	8.3	43.478	0	323.31	2062800000000	3953	ADR58183.1	ADR58183.1	327		Tuf_2 OS=Pseudomonas putida (strain BIRD-1) GN=tuf_2 SV=1 UP=UP000008715:Chromosome
33.1207	32.922	33.6547	32.851	32.8155	33.4339	33.9576	34.0669	33.7424	32.249	32.1268	32.1384				15	15	15	68.9	68.9	68.9	11.752	0	208.44	59862000000	255	ADR58184.1	ADR58184.1	328		RpsJ OS=Pseudomonas putida (strain BIRD-1) GN=rpsJ SV=1 UP=UP000008715:Chromosome
34.8489	34.1345	34.389	34.5444	34.2206	34.3115	35.4467	35.3116	35.3013	33.7086	33.5719	33.6799				21	21	21	80.6	80.6	80.6	22.603	0	323.31	149370000000	430	ADR58185.1	ADR58185.1	329		RplC OS=Pseudomonas putida (strain BIRD-1) GN=rplC SV=1 UP=UP000008715:Chromosome
34.1954	33.2344	34.2797	33.8587	33.4863	33.6114	34.4889	34.5713	34.5572	33.0249	33.1441	33.1374				16	16	16	82.5	82.5	82.5	21.811	0	273.32	90194000000	390	ADR58186.1	ADR58186.1	330		RplD OS=Pseudomonas putida (strain BIRD-1) GN=rplD SV=1 UP=UP000008715:Chromosome
33.3527	32.0895	32.8437	32.0163	32.4816	33.1001	33.4259	33.7146	33.6809	31.1164	30.7907	31.2813				10	10	10	76.8	76.8	76.8	10.899	0	99.114	42175000000	141	ADR58187.1	ADR58187.1	331		RplW OS=Pseudomonas putida (strain BIRD-1) GN=rplW SV=1 UP=UP000008715:Chromosome
35.2182	32.9442	34.7414	33.2493	33.4961	32.9001	35.3801	35.5472	33.9525	33.1316	32.8291	32.976				25	25	25	67.2	67.2	67.2	29.669	0	323.31	150080000000	525	ADR58188.1	ADR58188.1	332		RplB OS=Pseudomonas putida (strain BIRD-1) GN=rplB SV=1 UP=UP000008715:Chromosome
32.1067	31.3388	32.3677	31.5476	31.4663	31.6093	32.9188	33.0387	32.9857	30.4912	30.0522	30.4429				12	12	12	70.3	70.3	70.3	10.348	0	173.89	27238000000	209	ADR58189.1	ADR58189.1	333		RpsS OS=Pseudomonas putida (strain BIRD-1) GN=rpsS SV=1 UP=UP000008715:Chromosome
33.3021	32.0529	32.7727	31.8067	31.6901	31.9553	32.894	33.0554	32.6649	31.2505	30.781	30.8821				7	7	7	48.8	48.8	48.8	8.9643	0	323.31	36025000000	206	ADR58190.1	ADR58190.1	334		RplV OS=Pseudomonas putida (strain BIRD-1) GN=rplV SV=1 UP=UP000008715:Chromosome
34.0624	34.1561	34.7344	34.1381	34.3213	33.9851	35.2234	35.2702	34.6758	33.7467	33.6841	33.6382				23	23	23	79.4	79.4	79.4	25.725	0	323.31	136040000000	584	ADR58191.1	ADR58191.1	335		RpsC OS=Pseudomonas putida (strain BIRD-1) GN=rpsC SV=1 UP=UP000008715:Chromosome
34.0006	32.1324	33.6799	32.2835	32.0218	32.0366	33.6739	33.7198	33.095	31.3774	30.7811	30.8866				10	10	10	51.8	51.8	51.8	15.373	0	223.23	55841000000	195	ADR58192.1	ADR58192.1	336		RplP OS=Pseudomonas putida (strain BIRD-1) GN=rplP SV=1 UP=UP000008715:Chromosome
32.0692	29.7591	29.6446	29.9969	30.2189	31.4802	30.8394	29.716	31.5263	28.2609	26.9726	28.356				7	7	7	79.4	79.4	79.4	7.1722	0	203.15	9411000000	66	ADR58193.1	ADR58193.1	337		RpmC OS=Pseudomonas putida (strain BIRD-1) GN=rpmC SV=1 UP=UP000008715:Chromosome
31.1679	31.1581	31.3683	31.1358	30.8373	31.0805	31.6628	31.4607	31.5698	29.9738	29.6609	30.1025				10	10	10	71.6	71.6	71.6	10.058	0	34.7	13260000000	133	ADR58194.1	ADR58194.1	338		RpsQ OS=Pseudomonas putida (strain BIRD-1) GN=rpsQ SV=1 UP=UP000008715:Chromosome
33.6823	32.3343	33.9039	33.0026	32.6271	32.9021	34.398	34.0194	33.8174	32.4831	32.3668	32.3229				14	14	14	82	82	82	13.41	0	323.31	75459000000	424	ADR58195.1	ADR58195.1	339		RplN OS=Pseudomonas putida (strain BIRD-1) GN=rplN SV=1 UP=UP000008715:Chromosome
33.9431	31.0949	31.1689	30.8624	31.5956	31.7311	32.1947	32.2649	32.4724	30.4168	29.6519	29.4236				15	15	15	76.9	76.9	76.9	11.329	0	280.88	35414000000	266	ADR58196.1	ADR58196.1	340		RplX OS=Pseudomonas putida (strain BIRD-1) GN=rplX SV=1 UP=UP000008715:Chromosome
35.214	34.362	35.2487	34.2769	34.5193	34.3435	35.5738	35.4303	34.8874	34.079	33.6596	33.7548				22	22	22	76	76	76	20.328	0	270.06	197380000000	668	ADR58197.1	ADR58197.1	341		RplE OS=Pseudomonas putida (strain BIRD-1) GN=rplE SV=1 UP=UP000008715:Chromosome
32.5763	32.0055	32.5894	32.4067	32.0359	32.0285	34.0517	34.0267	33.4044	31.6425	31.4748	31.574				7	7	7	52.5	52.5	52.5	11.403	0	52.025	41484000000	126	ADR58198.1	ADR58198.1	342		RpsN OS=Pseudomonas putida (strain BIRD-1) GN=rpsN SV=1 UP=UP000008715:Chromosome
33.1655	33.6256	34.0681	33.0227	33.2095	33.3597	34.1898	34.1799	33.8818	32.4237	32.1775	32.043				13	13	13	79.2	79.2	79.2	13.975	0	84.476	78866000000	357	ADR58199.1	ADR58199.1	343		RpsH OS=Pseudomonas putida (strain BIRD-1) GN=rpsH SV=1 UP=UP000008715:Chromosome
34.478	33.694	34.2782	33.461	33.6001	33.9046	34.8517	34.8577	34.4454	32.8353	32.7534	32.7207				15	15	15	79.1	79.1	79.1	19.143	0	199.95	114020000000	544	ADR58200.1	ADR58200.1	344		RplF OS=Pseudomonas putida (strain BIRD-1) GN=rplF SV=1 UP=UP000008715:Chromosome
34.5811	32.9225	34.1641	33.4664	33.2322	33.401	34.5648	34.6469	34.1221	33.045	32.7773	32.6808				11	11	11	62.1	62.1	62.1	12.627	0	165.5	98769000000	272	ADR58201.1	ADR58201.1	345		RplR OS=Pseudomonas putida (strain BIRD-1) GN=rplR SV=1 UP=UP000008715:Chromosome
33.1768	32.8968	33.7374	33.5314	32.8144	32.7085	34.2852	33.9572	34.7181	33.1278	33.3938	32.9905				17	17	17	76.5	76.5	76.5	17.666	0	289.1	77523000000	552	ADR58202.1	ADR58202.1	346		RpsE OS=Pseudomonas putida (strain BIRD-1) GN=rpsE SV=1 UP=UP000008715:Chromosome
33.1612	32.6864	32.7984	32.2365	32.5983	32.4739	33.2344	33.7171	32.9154	31.1315	30.8163	31.3562				4	4	4	51.7	51.7	51.7	6.4516	0	191.43	41026000000	95	ADR58203.1	ADR58203.1	347		RpmD OS=Pseudomonas putida (strain BIRD-1) GN=rpmD SV=1 UP=UP000008715:Chromosome
34.5062	32.7379	34.1937	33.3165	33.0105	33.2931	34.6521	34.6757	34.2308	32.4846	32.0398	31.998				15	15	15	64.6	64.6	64.6	15.189	0	181.09	95390000000	270	ADR58204.1	ADR58204.1	348		RplO OS=Pseudomonas putida (strain BIRD-1) GN=rplO SV=1 UP=UP000008715:Chromosome
31.7041	31.2401	31.3846	30.9513	31.4282	31.0892	31.6357	32.0026	31.2064	31.4941	31.0827	31.0889				13	13	13	27.7	27.7	27.7	46.553	0	116.61	16674000000	146	ADR58205.1	ADR58205.1	349		SecY OS=Pseudomonas putida (strain BIRD-1) GN=secY SV=1 UP=UP000008715:Chromosome
33.1647	32.5242	33.6457	32.9216	32.6859	32.6377	34.0708	34.067	33.7821	31.9119	31.8932	32.014				14	14	14	65.3	65.3	65.3	13.256	0	222.52	57738000000	312	ADR58207.1	ADR58207.1	350		RpsM OS=Pseudomonas putida (strain BIRD-1) GN=rpsM SV=1 UP=UP000008715:Chromosome
32.7019	31.9859	32.749	32.2539	32.1712	32.3789	33.6495	33.6682	33.6039	31.7105	31.1555	30.9524				9	9	9	65.9	65.9	65.9	13.66	0	129.32	41931000000	268	ADR58208.1	ADR58208.1	351		30S ribosomal protein S11 OS=Pseudomonas putida (strain BIRD-1) GN=PPUBIRD1_0514 SV=1 UP=UP000008715:Chromosome
33.9903	33.555	34.8058	34.1329	34.0431	33.8636	35.0717	35.0912	34.5873	33.3749	33.1307	33.3431				25	25	25	72.8	72.8	72.8	23.056	0	248.4	122390000000	538	ADR58209.1	ADR58209.1	352		RpsD OS=Pseudomonas putida (strain BIRD-1) GN=rpsD SV=1 UP=UP000008715:Chromosome
33.4827	33.6564	34.3401	33.9342	33.8938	33.4666	34.7453	34.7255	33.7399	34.0354	33.7887	33.7204				31	31	31	76.9	76.9	76.9	36.629	0	323.31	104940000000	734	ADR58210.1	ADR58210.1	353		RpoA OS=Pseudomonas putida (strain BIRD-1) GN=rpoA SV=1 UP=UP000008715:Chromosome
33.0782	31.0362	32.6162	31.1984	31.3929	31.5048	33.0684	33.0052	31.8453	31.1438	30.1741	30.3672				5	5	5	40.4	40.4	40.4	12.092	0	61.727	32003000000	133	ADR58211.1	ADR58211.1	354		RplQ OS=Pseudomonas putida (strain BIRD-1) GN=rplQ SV=1 UP=UP000008715:Chromosome
25.5645	27.2988	27.399	29.6271	29.0431	26.0512	28.6669	29.2838	27.9914	32.1153	31.6379	31.7612				29	29	29	74.9	74.9	74.9	53.617	0	259.62	5586500000	178	ADR58212.1	ADR58212.1	355		KatA OS=Pseudomonas putida (strain BIRD-1) GN=katA SV=1 UP=UP000008715:Chromosome
25.8955	24.7941	24.2983	29.0099	29.8716	30.1799	30.817	30.4982	31.0223	31.0737	30.4908	30.192				12	12	12	86.4	86.4	86.4	17.972	0	175.03	5427800000	150	ADR58213.1	ADR58213.1	356		Bacterioferritin OS=Pseudomonas putida (strain BIRD-1) GN=PPUBIRD1_0519 SV=1 UP=UP000008715:Chromosome
29.7726	29.134	29.2626	30.0701	30.279	29.8529	30.6125	30.711	30.1999	30.0826	30.1675	29.7278				44	44	44	57.9	57.9	57.9	104.4	0	323.31	6176400000	283	ADR58214.1	ADR58214.1	357		UvrA OS=Pseudomonas putida (strain BIRD-1) GN=uvrA SV=1 UP=UP000008715:Chromosome
27.9242	27.2864	28.08	29.0484	28.5602	28.6726	28.3238	28.6145	27.8961	28.991	28.6089	28.7744				8	8	7	47	47	43.1	20.059	0	36.734	1817400000	64	ADR58216.1;ADR60402.1	ADR58216.1	359		Ssb OS=Pseudomonas putida (strain BIRD-1) GN=ssb SV=1 UP=UP000008715:Chromosome
27.6352	27.2941	27.351	25.402	25.9579	26.5267	25.7306	25.7321	26.6969	27.729	26.6918	27.2409				11	11	11	25.7	25.7	25.7	50.433	0	21.562	746740000	42	ADR58217.1	ADR58217.1	360		GntR family transcriptional regulator OS=Pseudomonas putida (strain BIRD-1) GN=PPUBIRD1_0523 SV=1 UP=UP000008715:Chromosome
29.3433	29.4638	28.8132	28.433	28.1255	26.412	28.7967	28.2905	28.6515	28.1322	27.3879	25.0926				27	27	27	60.4	60.4	60.4	51.803	0	82.35	2605700000	99	ADR58225.1	ADR58225.1	364		SelA OS=Pseudomonas putida (strain BIRD-1) GN=selA SV=1 UP=UP000008715:Chromosome
28.1757	27.9809	28.5811	27.9163	27.911	25.0354	27.8374	28.6397	25.7891	27.7782	27.4701	26.3282				21	21	21	44.5	44.5	44.5	70.198	0	161.35	1711900000	107	ADR58226.1	ADR58226.1	365		SelB OS=Pseudomonas putida (strain BIRD-1) GN=selB SV=1 UP=UP000008715:Chromosome
28.7806	28.8106	29.0221	28.3889	28.6968	27.6731	28.4541	28.4384	26.7293	28.327	27.582	28.1537				12	12	12	38.8	38.8	38.8	32.03	0	116.91	2425800000	98	ADR58233.1	ADR58233.1	368		DTDP-4-dehydrorhamnose reductase OS=Pseudomonas putida (strain BIRD-1) GN=PPUBIRD1_0541 SV=1 UP=UP000008715:Chromosome
27.5845	27.7805	28.1007	27.376	27.0723	26.9595	25.1977	26.8427	25.8545	27.5328	27.6176	27.2085				12	12	12	38.1	38.1	38.1	33.264	0	41.659	1148700000	61	ADR58234.1	ADR58234.1	369		NAD-dependent epimerase/dehydratase OS=Pseudomonas putida (strain BIRD-1) GN=PPUBIRD1_0542 SV=1 UP=UP000008715:Chromosome
28.9055	27.1023	28.0428	26.1767	28.6588	29.2086	29.0528	29.2417	29.1026	28.7246	27.9945	25.821				7	7	7	36.6	36.6	36.6	24.195	0	66.511	2246100000	52	ADR58237.1	ADR58237.1	371		OprG OS=Pseudomonas putida (strain BIRD-1) GN=oprG SV=1 UP=UP000008715:Chromosome
31.2525	31.5748	31.3917	30.328	30.3677	29.922	27.2214	25.2934	26.0985	25.3227	25.4688	26.134				18	18	18	45.4	45.4	45.4	45.808	0	177.3	9334100000	138	ADR58239.1	ADR58239.1	372		Hypothetical protein, conserved OS=Pseudomonas putida (strain BIRD-1) GN=PPUBIRD1_0547 SV=1 UP=UP000008715:Chromosome
32.6445	32.1707	32.1694	30.5713	30.8402	30.3705	24.5887	25.2928	26.5855	24.7799	26.078	25.4646				16	16	16	83.9	83.9	83.9	25.59	0	301.9	16948000000	138	ADR58240.1	ADR58240.1	373		Efflux ABC transporter ATP-binding protein OS=Pseudomonas putida (strain BIRD-1) GN=PPUBIRD1_0548 SV=1 UP=UP000008715:Chromosome
30.3223	30.5245	30.5426	30.2711	30.2825	30.0981	30.1303	29.7048	29.9766	29.6418	29.3475	29.454				13	13	13	58.6	58.6	58.6	31.82	0	116.81	7357800000	185	ADR58243.1	ADR58243.1	375		Thioredoxin OS=Pseudomonas putida (strain BIRD-1) GN=PPUBIRD1_0551 SV=1 UP=UP000008715:Chromosome
25.7363	25.7136	24.5247	25.366	26.3027	26.306	25.8421	24.9278	25.6898	25.0323	26.3276	24.9704				4	4	4	30.3	30.3	30.3	24.195	0	6.0789	300200000	15	ADR58244.1	ADR58244.1	376		Methyltransferase type 12 OS=Pseudomonas putida (strain BIRD-1) GN=PPUBIRD1_0552 SV=1 UP=UP000008715:Chromosome
31.3999	30.438	30.8448	30.1032	30.4519	31.1163	30.9564	30.8376	31.0953	30.3598	29.9527	30.1016				8	8	8	78.4	78.4	78.4	15.819	0	196.72	10791000000	121	ADR58245.1	ADR58245.1	377		Hypothetical protein, conserved OS=Pseudomonas putida (strain BIRD-1) GN=PPUBIRD1_0553 SV=1 UP=UP000008715:Chromosome
27.0883	27.0863	27.5627	24.2886	27.4147	27.4414	26.704	27.2477	26.785	27.6739	27.14	27.4835				7	7	7	41.5	41.5	41.5	18.38	0	15.446	832460000	32	ADR58246.1	ADR58246.1	378		ATP cone domain protein OS=Pseudomonas putida (strain BIRD-1) GN=PPUBIRD1_0554 SV=1 UP=UP000008715:Chromosome
29.3901	29.7893	29.2443	28.774	28.6687	27.9231	28.393	28.3302	27.0728	29.1398	29.4321	29.3714				23	23	23	76.9	76.9	76.9	39.577	0	266.45	3685500000	200	ADR58247.1	ADR58247.1	379		RibD OS=Pseudomonas putida (strain BIRD-1) GN=ribD SV=1 UP=UP000008715:Chromosome
28.1742	27.5207	28.4546	26.1968	27.9442	27.388	28.1753	27.0909	25.5756	28.656	28.0772	28.2155				8	8	8	36.2	36.2	36.2	23.57	0	71.718	1752400000	61	ADR58248.1	ADR58248.1	380		Riboflavin synthase subunit alpha OS=Pseudomonas putida (strain BIRD-1) GN=PPUBIRD1_0556 SV=1 UP=UP000008715:Chromosome
31.5727	31.3964	31.9461	31.2137	31.1758	30.706	30.8748	30.766	30.1174	30.9848	30.7509	30.689				18	18	17	59.5	59.5	56.5	39.219	0	312.82	16221000000	236	ADR58249.1	ADR58249.1	381		RibBA OS=Pseudomonas putida (strain BIRD-1) GN=ribBA SV=1 UP=UP000008715:Chromosome
32.2041	30.7814	30.9482	31.6022	31.9301	32.6433	32.6157	31.8921	32.8943	32.911	32.003	32.1847				10	10	10	76.6	76.6	76.6	16.42	0	323.31	24376000000	220	ADR58250.1	ADR58250.1	382		RibH OS=Pseudomonas putida (strain BIRD-1) GN=ribH SV=1 UP=UP000008715:Chromosome
28.9546	28.8784	29.5529	28.8669	29.0247	29.0863	29.4131	29.5465	29.0349	28.5234	28.0166	28.3721				12	12	12	65.7	65.7	65.7	18.648	0	36.989	3609400000	95	ADR58251.1	ADR58251.1	383		NusB OS=Pseudomonas putida (strain BIRD-1) GN=nusB SV=1 UP=UP000008715:Chromosome
28.092	28.323	28.1849	28.1908	28.375	28.4066	28.4298	28.1353	29.1727	28.6322	28.3089	28.5447				9	9	9	58.5	58.5	58.5	22.35	0	153.82	1989400000	94	ADR58255.1	ADR58255.1	386		RibA OS=Pseudomonas putida (strain BIRD-1) GN=ribA SV=1 UP=UP000008715:Chromosome
25.1154	25.2149	25.563	24.8106	25.3167	26.1523	25.2275	26.5096	25.1356	24.5477	25.9413	25.409				13	13	13	23.4	23.4	23.4	69.612	0	41.494	105130000	34	ADR58258.1	ADR58258.1	387		TonB-dependent receptor, plug OS=Pseudomonas putida (strain BIRD-1) GN=PPUBIRD1_0566 SV=1 UP=UP000008715:Chromosome
29.1777	29.2133	29.6161	29.4601	29.786	29.3773	30.1529	30.1571	29.3133	29.6961	29.257	29.657				20	20	20	36.3	36.3	36.3	68.18	0	106.97	4654200000	177	ADR58259.1	ADR58259.1	388		Dxs OS=Pseudomonas putida (strain BIRD-1) GN=dxs SV=1 UP=UP000008715:Chromosome
27.8192	28.3568	28.5769	27.6729	27.9793	27.4782	28.1372	27.5322	27.3076	29.5216	28.8187	28.5009				12	12	12	44.4	44.4	44.4	31.295	0	82.609	2132300000	82	ADR58260.1	ADR58260.1	389		IspA OS=Pseudomonas putida (strain BIRD-1) GN=ispA SV=1 UP=UP000008715:Chromosome
28.1835	27.2722	27.6405	25.9894	27.6027	28.604	25.1665	26.0269	25.8937	26.5457	25.9116	24.9342				12	12	12	24.6	24.6	24.6	79.276	0	85.527	813080000	42	ADR58267.1	ADR58267.1	391		TonB-dependent siderophore receptor OS=Pseudomonas putida (strain BIRD-1) GN=PPUBIRD1_0575 SV=1 UP=UP000008715:Chromosome
30.928	30.8259	30.4453	29.3167	29.9058	28.9652	28.459	28.494	27.0974	30.5618	30.7881	30.6367				40	40	40	57.5	57.5	57.5	90.872	0	323.31	8073800000	259	ADR58273.1	ADR58273.1	394		Hypothetical protein, conserved OS=Pseudomonas putida (strain BIRD-1) GN=PPUBIRD1_0581 SV=1 UP=UP000008715:Chromosome
27.3562	24.4687	27.4633	24.9276	24.7409	26.0184	25.4443	26.8664	26.1687	24.563	25.0371	24.6577				8	8	8	30.7	30.7	30.7	35.292	0	11.324	419330000	15	ADR58274.1	ADR58274.1	395		Hypothetical protein, conserved OS=Pseudomonas putida (strain BIRD-1) GN=PPUBIRD1_0582 SV=1 UP=UP000008715:Chromosome
30.1072	28.986	29.3477	27.7484	28.3732	25.2852	28.2705	27.5015	25.7913	28.2808	27.8056	26.2388				25	25	25	42.6	42.6	42.6	77.507	0	162.35	2903900000	115	ADR58276.1	ADR58276.1	396		Hypothetical protein, conserved OS=Pseudomonas putida (strain BIRD-1) GN=PPUBIRD1_0585 SV=1 UP=UP000008715:Chromosome
29.6291	28.4622	28.9386	29.0625	29.3224	29.7211	29.2391	29.0108	29.1322	29.0656	28.9535	28.4981				5	5	5	45.7	45.7	45.7	19.189	0	71.852	3789700000	94	ADR58278.1	ADR58278.1	397		Ppa OS=Pseudomonas putida (strain BIRD-1) GN=ppa SV=1 UP=UP000008715:Chromosome
31.0675	31.5106	31.1718	31.4213	31.4735	31.2716	31.3962	31.1654	31.061	31.541	31.5844	31.4451				15	15	15	82.2	82.2	82.2	17.799	0	123.33	18300000000	223	ADR58281.1	ADR58281.1	400		Acetyltransferase OS=Pseudomonas putida (strain BIRD-1) GN=PPUBIRD1_0590 SV=1 UP=UP000008715:Chromosome
29.3202	29.2271	29.6402	29.2495	29.3841	27.5525	30.5783	30.6962	29.8423	30.6426	30.2432	30.4198				20	20	20	87.9	87.9	87.9	29.557	0	259.31	5906200000	178	ADR58282.1	ADR58282.1	401		Ethanolamine ammonia-lyase light chain OS=Pseudomonas putida (strain BIRD-1) GN=PPUBIRD1_0591 SV=1 UP=UP000008715:Chromosome
29.1679	29.8774	30.0879	28.4668	29.1189	27.522	30.5055	30.3982	28.4796	30.8227	30.2997	30.3339				16	16	16	49.1	49.1	49.1	49.897	0	154.12	6478200000	145	ADR58283.1	ADR58283.1	402		Ethanolamine ammonia lyase large subunit OS=Pseudomonas putida (strain BIRD-1) GN=PPUBIRD1_0592 SV=1 UP=UP000008715:Chromosome
30.6492	30.2611	30.5811	30.1726	30.9435	30.877	31.8842	32.1907	32.0375	27.7423	28.5699	26.1234				5	5	5	13.1	13.1	13.1	50.788	0	209.67	10701000000	98	ADR58284.1	ADR58284.1	403		Ethanolamine transporter OS=Pseudomonas putida (strain BIRD-1) GN=PPUBIRD1_0593 SV=1 UP=UP000008715:Chromosome
34.3897	35.4548	35.6883	34.2732	34.3352	33.9718	35.5623	35.4575	35.1124	34.4314	34.4155	34.0766				34	34	24	81.6	81.6	62.5	55.266	0	323.31	224650000000	1210	ADR58285.1	ADR58285.1	404		Aldehyde dehydrogenase OS=Pseudomonas putida (strain BIRD-1) GN=PPUBIRD1_0594 SV=1 UP=UP000008715:Chromosome
31.2412	31.7468	31.6544	31.2965	31.1176	30.8472	31.2275	30.9798	30.5593	31.3264	31.509	31.2816				17	17	17	60.1	60.1	60.1	48.222	0	144.93	16818000000	261	ADR58287.1	ADR58287.1	406		UDP-N-acetylmuramate OS=Pseudomonas putida (strain BIRD-1) GN=PPUBIRD1_0596 SV=1 UP=UP000008715:Chromosome
31.2043	30.7821	30.7209	30.0878	30.3748	29.3796	30.9213	30.7864	29.9342	29.2766	28.3759	28.615				13	13	13	70.1	70.1	70.1	23.773	0	102.65	9933800000	145	ADR58290.1	ADR58290.1	407		Hypothetical protein, conserved OS=Pseudomonas putida (strain BIRD-1) GN=PPUBIRD1_0599 SV=1 UP=UP000008715:Chromosome
27.9342	27.976	27.4168	25.6077	25.7894	27.2394	27.4605	26.1819	25.3472	25.5764	26.6082	25.0661				12	12	12	28.9	28.9	28.9	63.049	0	53.701	837690000	36	ADR58291.1	ADR58291.1	408		MORN repeat-containing protein OS=Pseudomonas putida (strain BIRD-1) GN=PPUBIRD1_0600 SV=1 UP=UP000008715:Chromosome
25.4146	25.0861	23.969	25.9599	25.8202	25.3467	29.5345	29.2297	28.9719	25.4427	26.2131	26.4282				8	8	8	32.9	32.9	32.9	36.502	0	37.038	857270000	23	ADR58294.1	ADR58294.1	411		AcoB OS=Pseudomonas putida (strain BIRD-1) GN=acoB SV=1 UP=UP000008715:Chromosome
25.6079	25.918	25.0075	25.7943	25.8279	25.789	28.1578	27.878	25.5909	25.9375	25.0162	25.5305				6	6	6	23.1	23.1	23.1	34.662	0	16.226	315650000	14	ADR58295.1	ADR58295.1	412		AcoA OS=Pseudomonas putida (strain BIRD-1) GN=acoA SV=1 UP=UP000008715:Chromosome
33.8386	34.5171	34.4103	34.3639	34.4732	34.032	34.2958	34.249	33.8566	34.5009	34.6172	34.3627				35	35	35	81.8	81.8	81.8	49.088	0	323.31	124510000000	961	ADR58298.1	ADR58298.1	413		AccC_2 OS=Pseudomonas putida (strain BIRD-1) GN=accC_2 SV=1 UP=UP000008715:Chromosome
29.8552	28.4309	29.0252	29.5582	30.4544	29.8761	30.634	30.2741	30.041	29.201	28.2555	28.4127				6	6	6	58.8	58.8	58.8	16.141	0	164.27	5006200000	87	ADR58299.1	ADR58299.1	414		Acetyl-CoA carboxylase biotin carboxyl carrier protein subunit OS=Pseudomonas putida (strain BIRD-1) GN=PPUBIRD1_0609 SV=1 UP=UP000008715:Chromosome
25.9406	26.4044	25.6673	30.8885	31.3146	31.142	25.8605	25.95	25.309	32.0835	32.1393	32.1185				31	30	30	65.4	63.9	63.9	70.259	0	323.31	7041200000	226	ADR58302.1	ADR58302.1	417		CtpL OS=Pseudomonas putida (strain BIRD-1) GN=ctpL SV=1 UP=UP000008715:Chromosome
26.3249	25.6234	25.4325	26.5304	24.7108	26.5789	25.6805	25.824	26.2111	27.7286	27.4333	27.5134				7	7	7	20	20	20	50.285	0	17.363	344320000	18	ADR58303.1	ADR58303.1	418		Response regulator receiver modulated diguanylate cyclase OS=Pseudomonas putida (strain BIRD-1) GN=PPUBIRD1_0613 SV=1 UP=UP000008715:Chromosome
32.495	31.7889	31.7509	31.668	31.9362	31.914	31.8284	31.6763	31.7691	31.6521	31.5162	31.5734				17	17	17	57.7	57.7	57.7	39.403	0	309.6	23488000000	323	ADR58304.1	ADR58304.1	419		Hypothetical protein, conserved OS=Pseudomonas putida (strain BIRD-1) GN=PPUBIRD1_0614 SV=1 UP=UP000008715:Chromosome
28.9421	29.7984	31.1656	31.2704	30.3727	30.2193	31.2655	30.9698	30.1989	31.9682	31.8118	31.5867				33	33	33	59.7	59.7	59.7	71.042	0	323.31	12392000000	332	ADR58307.1	ADR58307.1	420		SpeA OS=Pseudomonas putida (strain BIRD-1) GN=speA SV=1 UP=UP000008715:Chromosome
33.4283	33.0204	33.1595	32.865	33.1676	33.1252	32.7182	32.6848	32.7629	33.8553	33.782	33.7462				93	93	93	64.1	64.1	64.1	178.24	0	323.31	57809000000	1111	ADR58310.1	ADR58310.1	421		Uncharacterized lipoprotein yfhM OS=Pseudomonas putida (strain BIRD-1) GN=PPUBIRD1_0620 SV=1 UP=UP000008715:Chromosome
30.0097	29.8124	29.9014	29.4171	29.7379	29.4141	30.1911	30.1592	26.5194	30.1404	29.6603	29.66				11	11	11	46.6	46.6	46.6	28.241	0	139.58	5844100000	104	ADR58314.1	ADR58314.1	423		LuxR family DNA-binding response regulator OS=Pseudomonas putida (strain BIRD-1) GN=PPUBIRD1_0624 SV=1 UP=UP000008715:Chromosome
31.857	31.1354	31.0291	31.8151	32.0172	32.7127	32.2778	32.0801	32.3509	31.483	31.1709	31.3881				13	13	13	55.6	55.6	55.6	21.449	0	136.73	21376000000	229	ADR58316.1	ADR58316.1	425		Hypothetical protein, conserved OS=Pseudomonas putida (strain BIRD-1) GN=PPUBIRD1_0626 SV=1 UP=UP000008715:Chromosome
26.8461	26.6102	26.6464	25.7491	26.4239	25.5135	26.8879	27.0649	27.2697	26.5831	25.2018	26.1929				9	9	9	55.9	55.9	55.9	22.84	0	74.837	517110000	39	ADR58317.1	ADR58317.1	426		Hypothetical protein, conserved OS=Pseudomonas putida (strain BIRD-1) GN=PPUBIRD1_0627 SV=1 UP=UP000008715:Chromosome
25.712	27.5072	27.3852	25.5823	25.1821	25.869	25.1894	25.6356	26.1732	24.727	25.5299	26.309				9	9	9	46.6	46.6	46.6	28.31	0	203.2	475620000	43	ADR58318.1	ADR58318.1	427		Methyltransferase, putative OS=Pseudomonas putida (strain BIRD-1) GN=PPUBIRD1_0628 SV=1 UP=UP000008715:Chromosome
30.8412	30.4492	31.6345	28.4909	29.4975	28.4884	30.2266	30.1618	28.5661	29.6381	29.5252	29.3927				15	15	15	58.7	58.7	58.7	32.339	0	126.48	9033300000	145	ADR58320.1	ADR58320.1	428		Dehydratase OS=Pseudomonas putida (strain BIRD-1) GN=PPUBIRD1_0630 SV=1 UP=UP000008715:Chromosome
32.9823	32.8837	32.9326	31.851	32.1041	31.6869	31.8815	31.8373	31.7272	31.5931	31.5919	31.7033				26	26	26	80.2	80.2	80.2	47.02	0	323.31	33830000000	387	ADR58321.1	ADR58321.1	429		FabG OS=Pseudomonas putida (strain BIRD-1) GN=fabG SV=1 UP=UP000008715:Chromosome
30.0541	29.444	29.6486	28.9223	29.671	29.2187	29.5242	29.9248	28.8223	29.3489	29.3243	29.3599				15	15	15	34.4	34.4	34.4	45.594	0	82.647	5259800000	120	ADR58322.1	ADR58322.1	430		Acetyl-CoA acetyltransferase OS=Pseudomonas putida (strain BIRD-1) GN=PPUBIRD1_0632 SV=1 UP=UP000008715:Chromosome
32.593	32.3453	31.9985	30.7785	31.3412	30.8997	32.2765	32.1485	32.1702	30.5501	30.0702	29.9885				32	31	30	70.5	68.9	66	69.908	0	323.31	25412000000	361	ADR58324.1	ADR58324.1	431		Methyl-accepting chemotaxis sensory transducer OS=Pseudomonas putida (strain BIRD-1) GN=PPUBIRD1_0634 SV=1 UP=UP000008715:Chromosome
26.5049	25.4115	26.169	25.6261	25.3347	26.3041	25.2595	25.2978	27.2387	26.0789	24.2356	25.2228				5	5	5	35.3	35.3	35.3	15.239	0	17.518	249000000	13	ADR58325.1	ADR58325.1	432		MerR family transcriptional regulator OS=Pseudomonas putida (strain BIRD-1) GN=PPUBIRD1_0635 SV=1 UP=UP000008715:Chromosome
30.1276	29.2569	29.4146	28.6191	29.2775	28.6684	29.2793	29.5276	28.6327	29.0297	28.4807	28.7468				17	17	17	31.9	31.9	31.9	83.525	0	183.73	4364000000	149	ADR58326.1	ADR58326.1	433		Heavy metal translocating P-type ATPase OS=Pseudomonas putida (strain BIRD-1) GN=PPUBIRD1_0636 SV=1 UP=UP000008715:Chromosome
26.8029	26.6867	25.5283	26.1365	27.1338	28.2453	26.9957	25.8786	28.2109	27.0019	25.7729	25.3519				5	5	5	45.3	45.3	45.3	13.781	0	17.064	438690000	29	ADR58327.1	ADR58327.1	434		Hypothetical protein, conserved OS=Pseudomonas putida (strain BIRD-1) GN=PPUBIRD1_0637 SV=1 UP=UP000008715:Chromosome
25.4372	27.8275	28.6851	28.5401	28.0452	27.5846	28.663	28.567	25.4291	28.2188	25.7249	28.3291				11	11	11	56.5	56.5	56.5	35.87	0	106.31	1645800000	75	ADR58331.1	ADR58331.1	435		Adenosine deaminase OS=Pseudomonas putida (strain BIRD-1) GN=PPUBIRD1_0641 SV=1 UP=UP000008715:Chromosome
32.3683	33.1823	33.3737	32.2795	32.3572	31.9466	32.3602	32.3495	31.8897	32.9653	32.5008	32.4618				10	10	10	59.6	59.6	59.6	24.662	0	323.31	41942000000	309	ADR58332.1	ADR58332.1	436		Short chain dehydrogenase OS=Pseudomonas putida (strain BIRD-1) GN=PPUBIRD1_0642 SV=1 UP=UP000008715:Chromosome
28.169	27.8489	28.6581	25.4046	26.5854	26.2567	23.7114	25.6526	26.5069	25.7528	26.2139	24.8651				6	6	6	24.5	24.5	24.5	24.603	0	56.121	1005900000	28	ADR58334.1	ADR58334.1	437		TetR family transcriptional regulator OS=Pseudomonas putida (strain BIRD-1) GN=PPUBIRD1_0644 SV=1 UP=UP000008715:Chromosome
29.7392	31.34	31.7517	30.7976	30.7862	30.3788	30.6089	30.5912	29.5948	31.9978	31.6443	31.7953				24	24	24	55.7	55.7	55.7	53.498	0	211.13	13958000000	299	ADR58337.1	ADR58337.1	439		MmsA OS=Pseudomonas putida (strain BIRD-1) GN=mmsA SV=1 UP=UP000008715:Chromosome
31.0011	30.0869	30.2457	30.3381	30.7615	31.3654	30.1815	30.1835	30.9666	30.4555	30.3489	30.5706				33	33	33	56	56	56	83.244	0	242.09	9035700000	262	ADR58340.1	ADR58340.1	440		Hypothetical protein, conserved OS=Pseudomonas putida (strain BIRD-1) GN=PPUBIRD1_0650 SV=1 UP=UP000008715:Chromosome
30.9025	30.939	29.2105	30.089	30.2187	30.6309	31.1195	31.4325	31.5529	29.4753	28.6884	29.3776				5	5	5	51.1	51.1	51.1	10.069	0	41.927	9374900000	84	ADR58341.1	ADR58341.1	441		RpsT OS=Pseudomonas putida (strain BIRD-1) GN=rpsT SV=1 UP=UP000008715:Chromosome
30.075	29.9473	29.9266	28.6474	29.3639	28.7874	29.3708	29.4865	27.9483	29.7693	29.7	30.0119				19	19	19	68.4	68.4	68.4	34.836	0	110.05	5424800000	153	ADR58343.1	ADR58343.1	442		Bifunctional riboflavin kinase/FMN adenylyltransferase OS=Pseudomonas putida (strain BIRD-1) GN=PPUBIRD1_0653 SV=1 UP=UP000008715:Chromosome
29.125	30.8199	31.426	32.2271	31.7137	30.9666	32.2219	32.1543	31.879	32.3315	32.2401	32.0913				56	56	56	68.8	68.8	68.8	105.84	0	323.31	18624000000	544	ADR58344.1	ADR58344.1	443		IleS OS=Pseudomonas putida (strain BIRD-1) GN=ileS SV=1 UP=UP000008715:Chromosome
25.731	26.2557	26.7682	27.2745	27.0809	27.3328	27.314	25.3254	26.9093	28.2796	28.0045	27.8158				8	8	8	35.2	35.2	35.2	34.59	0	27.07	691350000	39	ADR58347.1	ADR58347.1	445		IspH OS=Pseudomonas putida (strain BIRD-1) GN=ispH SV=1 UP=UP000008715:Chromosome
28.1547	24.1808	28.324	25.3764	26.6529	25.3617	25.8819	25.1606	23.7654	24.5506	26.4186	26.3626				11	11	11	47.7	47.7	47.7	38.693	0	63.952	819390000	21	ADR58353.1	ADR58353.1	446		FAD dependent oxidoreductase OS=Pseudomonas putida (strain BIRD-1) GN=PPUBIRD1_0663 SV=1 UP=UP000008715:Chromosome
27.895	28.648	28.9491	26.3983	24.4952	26.9635	25.3157	27.953	26.1873	26.2504	25.7279	25.9644				15	15	15	39.2	39.2	39.2	50.445	0	120.45	901230000	35	ADR58354.1	ADR58354.1	447		Putative amidase OS=Pseudomonas putida (strain BIRD-1) GN=PPUBIRD1_0664 SV=1 UP=UP000008715:Chromosome
27.7568	27.8244	28.1939	27.0793	26.2165	26.0024	28.6291	27.5235	25.5216	26.1031	26.648	26.6319				8	8	8	39.8	39.8	39.8	25.755	0	39.186	1148800000	40	ADR58356.1	ADR58356.1	449		ABC transporter related protein OS=Pseudomonas putida (strain BIRD-1) GN=PPUBIRD1_0666 SV=1 UP=UP000008715:Chromosome
27.1817	27.2952	27.7911	26.3672	26.7421	26.4689	27.8815	27.9152	26.1596	25.3192	25.7309	26.0545				6	6	6	29.2	29.2	29.2	27.434	0	68.408	852390000	29	ADR58357.1	ADR58357.1	450		ABC transporter related protein OS=Pseudomonas putida (strain BIRD-1) GN=PPUBIRD1_0667 SV=1 UP=UP000008715:Chromosome
26.5667	27.9146	29.5967	25.115	25.5446	24.6619	29.755	29.0687	25.5551	25.8019	26.0563	26.3853				15	15	15	42.5	42.5	42.5	43.351	0	75.705	1997500000	60	ADR58360.1	ADR58360.1	452		Branched chain amino acid ABC transporter amino acid-binding protein OS=Pseudomonas putida (strain BIRD-1) GN=PPUBIRD1_0670 SV=1 UP=UP000008715:Chromosome
26.8866	27.222	27.4972	25.9933	26.5643	27.662	26.1877	26.8104	27.7044	25.348	24.7004	25.2478				10	10	10	45.9	45.9	45.9	29.445	0	89.041	598490000	38	ADR58361.1	ADR58361.1	453		Regulatory protein GntR, HTH OS=Pseudomonas putida (strain BIRD-1) GN=PPUBIRD1_0671 SV=1 UP=UP000008715:Chromosome
32.1746	31.5803	31.6302	31.7723	32.0073	32.6646	32.0383	31.5111	32.685	31.7711	31.5979	31.538				17	17	17	64.3	64.3	64.3	38.395	0	323.31	24624000000	372	ADR58363.1	ADR58363.1	455		DNA uptake lipoprotein-like protein OS=Pseudomonas putida (strain BIRD-1) GN=PPUBIRD1_0673 SV=1 UP=UP000008715:Chromosome
28.4615	28.3235	28.7974	24.3146	28.6299	27.743	28.7796	28.8019	26.1089	28.3165	27.9682	27.8179				8	8	8	28.4	28.4	28.4	38.514	0	78.278	2292700000	70	ADR58364.1	ADR58364.1	456		RluA family pseudouridine synthase OS=Pseudomonas putida (strain BIRD-1) GN=PPUBIRD1_0674 SV=1 UP=UP000008715:Chromosome
33.8197	33.6557	33.6659	32.965	33.4195	32.9178	32.8165	32.7881	32.1571	33.6515	33.511	33.3363				73	73	73	83.4	83.4	83.4	92.392	0	323.31	70724000000	965	ADR58366.1	ADR58366.1	458		ClpB OS=Pseudomonas putida (strain BIRD-1) GN=clpB SV=1 UP=UP000008715:Chromosome
32.5554	31.9434	32.1395	30.9495	31.7937	31.5838	30.6178	30.9215	28.8838	30.285	29.9021	29.9866				25	25	25	74	74	74	47.08	0	323.31	20911000000	289	ADR58367.1	ADR58367.1	459		Ndh OS=Pseudomonas putida (strain BIRD-1) GN=ndh SV=1 UP=UP000008715:Chromosome
28.1362	25.3808	28.1772	27.0765	27.4466	25.796	27.7646	25.2119	26.0033	28.379	28.7277	27.9095				10	10	10	62.7	62.7	62.7	24.364	0	53.235	1428900000	75	ADR58369.1	ADR58369.1	460		Hypothetical protein, conserved OS=Pseudomonas putida (strain BIRD-1) GN=PPUBIRD1_0680 SV=1 UP=UP000008715:Chromosome
27.5978	27.0835	27.5751	25.2162	25.304	24.7878	26.0996	25.4605	26.7092	25.3558	25.61	24.8749				7	7	7	53.1	53.1	53.1	22.669	0	68.168	471660000	22	ADR58373.1	ADR58373.1	461		CoaE OS=Pseudomonas putida (strain BIRD-1) GN=coaE SV=1 UP=UP000008715:Chromosome
27.9847	25.6079	27.2584	25.8918	27.4419	25.6417	27.4839	24.3879	26.1651	26.6168	25.6852	25.8374				3	3	3	43.4	43.4	43.4	13.699	0	38.302	770430000	23	ADR58376.1	ADR58376.1	463		Fimbrial protein pilin OS=Pseudomonas putida (strain BIRD-1) GN=PPUBIRD1_0687 SV=1 UP=UP000008715:Chromosome
29.5052	29.1195	28.564	26.4886	28.3488	26.1738	26.346	27.6105	25.5654	25.3855	25.5816	23.9359				14	14	14	50	50	50	43.115	0	210.56	1929300000	67	ADR58377.1	ADR58377.1	464		Filamentation induced by cAMP protein Fic OS=Pseudomonas putida (strain BIRD-1) GN=PPUBIRD1_0688 SV=1 UP=UP000008715:Chromosome
31.1048	30.6413	30.3146	29.4039	29.9867	27.5092	29.6535	29.6455	25.0938	29.9665	29.8292	29.9939				27	27	27	50.4	50.4	50.4	75.863	0	287.73	7619000000	187	ADR58382.1	ADR58382.1	467		Putative ATP-dependent helicase OS=Pseudomonas putida (strain BIRD-1) GN=PPUBIRD1_0694 SV=1 UP=UP000008715:Chromosome
28.9193	28.0993	29.4307	29.3435	29.7587	29.3906	30.4252	30.5009	28.759	25.1114	27.2583	27.1803				13	13	13	63.4	63.4	63.4	32.669	0	160.34	4107900000	115	ADR58386.1	ADR58386.1	468		Malate dehydrogenase OS=Pseudomonas putida (strain BIRD-1) GN=PPUBIRD1_0698 SV=1 UP=UP000008715:Chromosome
25.1758	25.5074	27.5921	26.1101	26.9588	25.3349	28.5518	28.3476	26.3618	25.923	25.6063	25.1729				5	5	5	39.8	39.8	39.8	31.303	0	13.532	855440000	21	ADR58389.1	ADR58389.1	470		Homocysteine S-methyltransferase family protein OS=Pseudomonas putida (strain BIRD-1) GN=PPUBIRD1_0701 SV=1 UP=UP000008715:Chromosome
32.8262	33.5043	33.7039	33.7627	33.5586	33.285	33.8183	33.6304	33.6245	34.7296	35.0363	34.8203				20	20	18	66.2	66.2	62.1	44.927	0	323.31	88742000000	578	ADR58399.1	ADR58399.1	473		GlyA_2 OS=Pseudomonas putida (strain BIRD-1) GN=glyA_2 SV=1 UP=UP000008715:Chromosome
33.7531	33.7505	33.6668	32.9852	33.3115	32.8877	33.0295	32.9428	32.6626	33.4834	33.4476	33.2256				42	42	42	78.6	78.6	78.6	61.86	0	323.31	70532000000	815	ADR58402.1	ADR58402.1	475		Uncharacterized ABC transporter ATP-binding protein HI1252 OS=Pseudomonas putida (strain BIRD-1) GN=PPUBIRD1_0714 SV=1 UP=UP000008715:Chromosome
25.5379	26.0486	29.4057	27.2568	26.5359	26.8747	25.2923	25.5387	25.7217	28.5035	28.4171	28.2906				15	15	15	39.5	39.5	39.5	48.581	0	55.806	1289100000	52	ADR58403.1	ADR58403.1	476		GdhA OS=Pseudomonas putida (strain BIRD-1) GN=gdhA SV=1 UP=UP000008715:Chromosome
28.7941	28.1394	28.5566	27.3277	28.6683	29.0191	28.4839	28.5997	28.8855	28.2301	25.2975	28.1816				25	25	25	52.8	52.8	52.8	69.783	0	134.41	2086300000	126	ADR58406.1	ADR58406.1	478		Hypothetical protein, conserved OS=Pseudomonas putida (strain BIRD-1) GN=PPUBIRD1_0718 SV=1 UP=UP000008715:Chromosome
32.9634	32.694	32.768	32.3929	32.7215	32.1788	32.2131	32.063	31.1222	31.6097	31.7319	31.4534				46	46	46	66.1	66.1	66.1	89.676	0	323.31	35900000000	605	ADR58408.1	ADR58408.1	479		ATP-dependent protease, putative OS=Pseudomonas putida (strain BIRD-1) GN=PPUBIRD1_0721 SV=1 UP=UP000008715:Chromosome
23.0459	21.381	21.6457	24.3539	24.3809	24.3463	23.8667	23.7325	24.1363	21.5948	24.9448	26.0689				6	6	6	36.6	36.6	36.6	11.414	0	20.407	50997000	50	ADR58411.1	ADR58411.1	481		Hypothetical protein, conserved OS=Pseudomonas putida (strain BIRD-1) GN=PPUBIRD1_0724 SV=1 UP=UP000008715:Chromosome
25.6714	26.2075	26.2801	27.0309	27.6955	27.8252	25.1112	24.0511	27.1221	26.9074	26.5134	25.6699				8	8	8	44.9	44.9	44.9	21.678	0	44.808	461470000	33	ADR58412.1	ADR58412.1	482		FklB_2 OS=Pseudomonas putida (strain BIRD-1) GN=fklB_2 SV=1 UP=UP000008715:Chromosome
30.9054	31.1128	31.2263	30.2893	30.427	30.3677	30.372	30.3132	29.9867	31.5791	31.5241	31.4948				23	23	23	87.9	87.9	87.9	35.299	0	244.75	12289000000	251	ADR58415.1	ADR58415.1	483		IspB OS=Pseudomonas putida (strain BIRD-1) GN=ispB SV=1 UP=UP000008715:Chromosome
33.8702	31.9888	33.9252	32.7992	32.1636	32.2222	34.058	34.0518	33.4616	32.3936	32.1727	32.2768				12	12	12	76.9	76.9	76.9	11.631	0	163.99	63838000000	302	ADR58416.1	ADR58416.1	484		RplU OS=Pseudomonas putida (strain BIRD-1) GN=rplU SV=1 UP=UP000008715:Chromosome
33.1607	31.5741	33.1868	31.6846	31.7855	31.9717	33.539	33.2915	32.8093	31.2825	31.2342	31.0227				8	8	8	87.3	87.3	87.3	7.0473	0	217.82	51965000000	253	ADR58417.1	ADR58417.1	485		RpmA OS=Pseudomonas putida (strain BIRD-1) GN=rpmA SV=1 UP=UP000008715:Chromosome
30.2155	30.0727	30.2086	28.9495	29.3444	28.8333	29.6612	29.3333	25.2939	29.5374	25.4279	29.5395				16	16	16	49.8	49.8	49.8	44.825	0	136.82	5644400000	141	ADR58418.1	ADR58418.1	486		ObgE OS=Pseudomonas putida (strain BIRD-1) GN=obgE SV=1 UP=UP000008715:Chromosome
31.7916	31.3609	31.4143	30.867	31.0767	31.0507	30.7608	30.6264	30.3546	31.0143	30.7851	30.7997				18	18	18	64.5	64.5	64.5	39.661	0	323.31	14294000000	213	ADR58419.1	ADR58419.1	487		ProB OS=Pseudomonas putida (strain BIRD-1) GN=proB SV=1 UP=UP000008715:Chromosome
25.1344	25.6968	26.9742	25.5707	25.9251	26.2708	27.58	27.6263	26.296	25.2966	25.8344	25.5173				6	6	6	41.8	41.8	41.8	16.643	0	29.48	361210000	17	ADR58420.1	ADR58420.1	488		CreA OS=Pseudomonas putida (strain BIRD-1) GN=creA SV=1 UP=UP000008715:Chromosome
27.2381	26.9417	27.0519	25.7161	25.5689	26.1943	25.6718	25.8632	26.5327	27.8463	27.4785	27.0367				17	17	17	28.6	28.6	28.6	106.54	0	156.14	718390000	49	ADR58421.1	ADR58421.1	489		Hypothetical protein, conserved OS=Pseudomonas putida (strain BIRD-1) GN=PPUBIRD1_0734 SV=1 UP=UP000008715:Chromosome
26.9239	27.0888	25.8998	25.0416	24.5137	26.9073	25.1844	27.0847	25.75	25.8265	25.6486	26.5276				3	3	3	14.3	14.3	14.3	34.595	0	9.7947	195510000	10	ADR58428.1	ADR58428.1	493		Anti-FecI sigma factor, FecR OS=Pseudomonas putida (strain BIRD-1) GN=PPUBIRD1_0741 SV=1 UP=UP000008715:Chromosome
29.7574	29.7561	29.5921	27.9761	29.6301	29.3828	29.2701	29.3956	25.973	28.0314	27.2439	24.9225				12	12	12	70.2	70.2	70.2	22.939	0	129.4	3916800000	91	ADR58433.1	ADR58433.1	494		DNA-3-methyladenine glycosylase II OS=Pseudomonas putida (strain BIRD-1) GN=PPUBIRD1_0747 SV=1 UP=UP000008715:Chromosome
29.9577	29.3618	29.3374	28.8475	29.3852	29.3698	29.3289	28.887	28.846	29.3415	29.3518	29.2998				20	20	20	33.5	33.5	33.5	86.49	0	178.53	4242900000	145	ADR58435.1	ADR58435.1	496		MscS mechanosensitive ion channel OS=Pseudomonas putida (strain BIRD-1) GN=PPUBIRD1_0749 SV=1 UP=UP000008715:Chromosome
31.6503	31.9421	34.4671	33.3913	32.0713	31.0702	33.6006	33.4222	32.0956	34.272	34.1765	34.2224				18	18	18	68.9	68.9	68.9	23.026	0	323.31	71255000000	450	ADR58440.1	ADR58440.1	498		Isochorismatase superfamily hydrolase OS=Pseudomonas putida (strain BIRD-1) GN=PPUBIRD1_0754 SV=1 UP=UP000008715:Chromosome
32.5504	32.3187	31.9714	29.8709	30.2429	29.3832	32.2316	32.0465	31.295	28.124	25.0873	25.4935				17	17	17	62.2	62.2	62.2	26.931	0	75.735	19411000000	175	ADR58441.1	ADR58441.1	499		Hypothetical protein, conserved OS=Pseudomonas putida (strain BIRD-1) GN=PPUBIRD1_0755 SV=1 UP=UP000008715:Chromosome
27.2568	26.1436	26.9842	26.9468	27.3864	28.1946	27.3288	25.1433	27.8425	27.8482	27.0878	27.3481				16	16	16	33.7	33.7	33.7	55.48	0	54.687	764530000	70	ADR58444.1	ADR58444.1	502		RND efflux system, outer membrane lipoprotein, NodT family OS=Pseudomonas putida (strain BIRD-1) GN=PPUBIRD1_0758 SV=1 UP=UP000008715:Chromosome
26.9709	26.9862	26.231	26.9673	27.2088	27.4881	25.5004	25.2072	27.5664	26.5749	26.4358	27.0319				13	13	13	45.8	45.8	45.8	39.919	0	133.04	748220000	76	ADR58445.1	ADR58445.1	503		Secretion protein HlyD family protein OS=Pseudomonas putida (strain BIRD-1) GN=PPUBIRD1_0759 SV=1 UP=UP000008715:Chromosome
27.3408	27.7358	28.5556	26.4241	27.0947	26.2458	27.8741	27.5364	25.5476	27.7108	25.7888	26.0528				7	7	7	42.5	42.5	42.5	25.303	0	86.232	1202700000	63	ADR58450.1	ADR58450.1	507		3-oxoacyl-[acyl-carrier-protein] reductase OS=Pseudomonas putida (strain BIRD-1) GN=PPUBIRD1_0764 SV=1 UP=UP000008715:Chromosome
31.9292	31.7324	31.8783	31.3463	31.704	31.3576	31.9468	31.8477	31.0383	32.006	31.7421	31.4917				19	19	19	67.2	67.2	67.2	39.962	0	252.1	23403000000	325	ADR58451.1	ADR58451.1	508		Translation-associated GTPase OS=Pseudomonas putida (strain BIRD-1) GN=PPUBIRD1_0765 SV=1 UP=UP000008715:Chromosome
27.798	26.9947	27.7489	26.019	26.7313	26.6741	27.2172	27.3276	25.994	27.5178	27.1088	27.6671				7	7	7	46.4	46.4	46.4	20.949	0	12.449	1021400000	35	ADR58452.1	ADR58452.1	509		Pth OS=Pseudomonas putida (strain BIRD-1) GN=pth SV=1 UP=UP000008715:Chromosome
34.5716	33.172	33.7124	33.5208	33.1978	33.2853	34.4142	34.3406	34.0636	32.4241	32.3339	32.3833				17	17	17	78.2	78.2	78.2	21.298	0	323.31	90927000000	509	ADR58453.1	ADR58453.1	510		50S ribosomal protein L25 OS=Pseudomonas putida (strain BIRD-1) GN=PPUBIRD1_0767 SV=1 UP=UP000008715:Chromosome
32.073	32.0787	32.092	31.5232	31.9305	31.5585	32.238	32.0718	31.9162	31.2034	31.2388	31.0426				21	21	21	74.8	74.8	74.8	34.192	0	323.31	26608000000	378	ADR58454.1	ADR58454.1	511		PrsA OS=Pseudomonas putida (strain BIRD-1) GN=prsA SV=1 UP=UP000008715:Chromosome
27.6454	27.8401	27.975	28.2153	28.6778	28.6761	28.7444	28.3646	28.5113	28.5925	28.4915	28.2575				9	9	9	36.1	36.1	36.1	22.913	0	22.044	1770800000	41	ADR58456.1	ADR58456.1	513		LolB OS=Pseudomonas putida (strain BIRD-1) GN=lolB SV=1 UP=UP000008715:Chromosome
30.0674	29.2707	29.5947	29.5232	30.1127	30.3743	29.96	29.9205	30.1092	30.0158	29.3641	29.8172				24	24	24	60.6	60.6	60.6	63.958	0	211.73	5573900000	193	ADR58457.1	ADR58457.1	514		TPR repeat-containing protein PA4667 OS=Pseudomonas putida (strain BIRD-1) GN=PPUBIRD1_0771 SV=1 UP=UP000008715:Chromosome
27.9201	27.6564	26.5148	27.5731	27.2358	27.1817	27.5896	27.5221	27.4205	27.5611	27.1108	27.4921				20	20	20	51.3	51.3	51.3	46.305	0	93.647	1262400000	83	ADR58464.1	ADR58464.1	515		HemA OS=Pseudomonas putida (strain BIRD-1) GN=hemA SV=1 UP=UP000008715:Chromosome
25.716	26.8208	26.9466	25.5597	27.0657	27.1309	27.4583	26.9175	25.8928	27.4269	27.3044	27.0171				12	12	12	37.2	37.2	37.2	40.319	0	53.932	664410000	56	ADR58465.1	ADR58465.1	516		PrfA OS=Pseudomonas putida (strain BIRD-1) GN=prfA SV=1 UP=UP000008715:Chromosome
28.3233	27.4802	27.3538	27.4871	27.7043	26.5745	27.6031	27.588	25.8892	27.773	28.1328	25.2888				7	7	7	37.8	37.8	37.8	26.568	0	46.48	1327000000	52	ADR58467.1	ADR58467.1	518		Molybdopterin biosynthesis protein MoeB OS=Pseudomonas putida (strain BIRD-1) GN=PPUBIRD1_0781 SV=1 UP=UP000008715:Chromosome
31.3337	30.488	30.1897	29.6169	30.31	30.5117	30.8768	30.7474	30.0827	29.8836	29.2455	28.9184				4	4	4	30.2	30.2	30.2	18.662	0	100.12	8348500000	107	ADR58469.1	ADR58469.1	520		Hypothetical protein, conserved OS=Pseudomonas putida (strain BIRD-1) GN=PPUBIRD1_0783 SV=1 UP=UP000008715:Chromosome
30.7655	30.0642	30.0797	28.492	29.4993	27.9253	29.2127	29.3292	26.0639	29.6424	27.985	28.5733				24	24	24	59.8	59.8	59.8	55.055	0	108.32	5303100000	176	ADR58471.1	ADR58471.1	522		PhrB OS=Pseudomonas putida (strain BIRD-1) GN=phrB SV=1 UP=UP000008715:Chromosome
26.7334	26.4276	26.8971	25.5645	27.1055	25.1147	27.0017	25.0485	25.3489	24.3606	27.5505	26.3263				8	8	8	28.9	28.9	28.9	36.181	0	43.27	499480000	25	ADR58473.1	ADR58473.1	524		Hypothetical protein, conserved OS=Pseudomonas putida (strain BIRD-1) GN=PPUBIRD1_0787 SV=1 UP=UP000008715:Chromosome
27.8754	28.4229	29.6751	28.5352	28.2598	28.0361	29.462	29.6879	28.3845	30.0279	30.2068	29.8838				13	13	13	55.5	55.5	55.5	36.113	0	211.13	3807900000	102	ADR58474.1	ADR58474.1	525		Hypothetical protein, conserved OS=Pseudomonas putida (strain BIRD-1) GN=PPUBIRD1_0788 SV=1 UP=UP000008715:Chromosome
30.0057	29.6564	29.5194	30.1424	29.9025	29.6745	29.6219	29.7141	29.7446	28.2492	28.7799	27.0777				15	15	15	58.1	58.1	58.1	33.105	0	162.91	4564000000	127	ADR58475.1	ADR58475.1	526		NAD-dependent epimerase/dehydratase OS=Pseudomonas putida (strain BIRD-1) GN=PPUBIRD1_0789 SV=1 UP=UP000008715:Chromosome
29.6728	28.9079	29.2654	28.4454	28.9898	28.336	29.0247	29.1136	24.762	27.9395	25.8124	26.1563				17	17	17	57.1	57.1	57.1	37.788	0	61.94	3138500000	98	ADR58476.1	ADR58476.1	527		HemH OS=Pseudomonas putida (strain BIRD-1) GN=hemH SV=1 UP=UP000008715:Chromosome
31.3327	31.0642	31.1513	30.4973	30.6048	30.487	30.9397	30.9494	30.2791	30.569	30.219	30.1218				12	12	12	63.2	63.2	63.2	23	0	171.67	11948000000	179	ADR58478.1	ADR58478.1	529		Upp OS=Pseudomonas putida (strain BIRD-1) GN=upp SV=1 UP=UP000008715:Chromosome
25.5395	25.6623	24.2615	27.7309	27.5663	25.8687	27.8746	28.53	25.112	28.3315	28.2997	27.6451				4	4	4	22.2	22.2	22.2	20.771	0	49.657	903160000	21	ADR58479.1	ADR58479.1	530		Hypoxanthine-guanine phosphoribosyltransferase OS=Pseudomonas putida (strain BIRD-1) GN=PPUBIRD1_0793 SV=1 UP=UP000008715:Chromosome
26.9111	26.6992	25.3548	27.0279	26.9655	27.3285	27.3008	26.6798	27.2827	27.2521	27.0834	27.15				6	6	6	41	41	41	17.293	0	69.992	638330000	56	ADR58481.1	ADR58481.1	531		Hypothetical protein, conserved OS=Pseudomonas putida (strain BIRD-1) GN=PPUBIRD1_0795 SV=1 UP=UP000008715:Chromosome
31.834	31.97	32.0222	31.2037	31.4552	31.0766	31.6628	31.5256	31.2051	32.2202	32.2459	31.9799				26	26	26	55.6	55.6	55.6	54.282	0	321.23	22916000000	402	ADR58483.1	ADR58483.1	533		Mqo1 OS=Pseudomonas putida (strain BIRD-1) GN=mqo1 SV=1 UP=UP000008715:Chromosome
33.572	33.1426	33.4576	33.3358	33.4516	33.8839	33.5441	33.3812	33.5743	33.4335	33.4566	33.4335				11	11	11	75.8	75.8	75.8	20.483	0	157.23	67162000000	301	ADR58485.1	ADR58485.1	534		Putative lipoprotein OS=Pseudomonas putida (strain BIRD-1) GN=PPUBIRD1_0799 SV=1 UP=UP000008715:Chromosome
30.7539	30.0358	30.1472	28.8544	29.5659	28.4633	29.7634	29.4426	28.6993	28.6145	27.6617	27.5435				18	18	18	74.6	74.6	74.6	43.909	0	174.11	5706600000	160	ADR58488.1	ADR58488.1	535		Phospholipid/glycerol acyltransferase OS=Pseudomonas putida (strain BIRD-1) GN=PPUBIRD1_0802 SV=1 UP=UP000008715:Chromosome
31.049	30.8321	31.1363	31.3128	32.0354	31.8047	32.1289	31.8643	31.7944	31.585	31.1842	31.2104				13	13	13	53.7	53.7	53.7	28.953	0	213.76	17299000000	277	ADR58492.1	ADR58492.1	537		Hypothetical protein, conserved OS=Pseudomonas putida (strain BIRD-1) GN=PPUBIRD1_0806 SV=1 UP=UP000008715:Chromosome
27.1129	27.9311	27.7727	27.0455	25.9258	26.3684	27.4398	27.5119	25.7666	27.8975	23.9221	27.6756				8	8	8	29.8	29.8	29.8	35.772	0	62.293	950020000	50	ADR58494.1	ADR58494.1	538		Ribosomal RNA small subunit methyltransferase C OS=Pseudomonas putida (strain BIRD-1) GN=PPUBIRD1_0808 SV=1 UP=UP000008715:Chromosome
30.4352	30.6815	30.6348	30.0149	29.9725	29.8878	30.1226	29.7829	28.4928	29.7841	29.1867	29.5335				15	15	15	74.5	74.5	74.5	34.094	0	140.76	7508600000	148	ADR58495.1	ADR58495.1	539		HprA OS=Pseudomonas putida (strain BIRD-1) GN=hprA SV=1 UP=UP000008715:Chromosome
33.5429	34.1106	34.0625	33.5898	33.7221	33.3581	33.5833	33.5008	33.3351	34.2998	34.2077	33.9452				38	38	38	87.9	87.9	87.9	62.167	0	323.31	88957000000	811	ADR58496.1;ADR60284.1	ADR58496.1	540		Acyl-CoA synthetase OS=Pseudomonas putida (strain BIRD-1) GN=PPUBIRD1_0810 SV=1 UP=UP000008715:Chromosome
36.4949	36.1013	35.9154	35.9879	36.1101	36.6624	35.9647	35.6851	36.1895	35.4846	35.1279	35.1852				39	39	39	75.3	75.3	75.3	67.967	0	323.31	419400000000	1522	ADR58497.1	ADR58497.1	541		Hypothetical protein, conserved OS=Pseudomonas putida (strain BIRD-1) GN=PPUBIRD1_0811 SV=1 UP=UP000008715:Chromosome
34.5898	32.5795	32.5805	33.0879	33.7221	33.0975	32.9546	33.7369	32.9784	32.2939	31.6927	31.544				40	40	40	81.5	81.5	81.5	50.62	0	323.31	67540000000	584	ADR58498.1	ADR58498.1	542		Hypothetical protein, conserved OS=Pseudomonas putida (strain BIRD-1) GN=PPUBIRD1_0812 SV=1 UP=UP000008715:Chromosome
30.187	29.5164	29.5424	28.0711	28.9014	27.6534	28.2658	28.1307	27.9739	29.9427	29.3261	29.5426				25	25	25	57.7	57.7	57.7	64.048	0	293.37	4468400000	166	ADR58500.1	ADR58500.1	544		Response regulator/TPR domain-containing protein OS=Pseudomonas putida (strain BIRD-1) GN=PPUBIRD1_0814 SV=1 UP=UP000008715:Chromosome
27.9145	27.9671	28.0079	26.2341	27.8313	25.5539	27.2638	24.2754	26.3733	28.7936	28.425	28.3094				8	8	8	56.5	56.5	56.5	25.229	0	78.156	1432900000	49	ADR58501.1	ADR58501.1	545		Histidine kinase OS=Pseudomonas putida (strain BIRD-1) GN=PPUBIRD1_0815 SV=1 UP=UP000008715:Chromosome
32.2125	31.6619	31.5133	32.0227	32.158	32.9111	31.9381	31.6625	32.2801	31.4368	31.4146	31.3228				14	14	14	76.2	76.2	76.2	25.133	0	323.31	20411000000	328	ADR58505.1	ADR58505.1	547		OmpA/MotB domain-containing protein OS=Pseudomonas putida (strain BIRD-1) GN=PPUBIRD1_0819 SV=1 UP=UP000008715:Chromosome
31.3455	30.9968	31.0694	29.6984	30.2291	29.4794	30.0707	29.9614	24.9045	30.9045	30.7201	30.7115				34	34	34	62.3	62.3	62.3	74.615	0	323.31	10407000000	225	ADR58506.1	ADR58506.1	548		Pta OS=Pseudomonas putida (strain BIRD-1) GN=pta SV=1 UP=UP000008715:Chromosome
26.2339	27.6192	24.4511	28.163	28.3398	28.749	28.3648	25.0862	28.6868	28.3165	24.5073	27.5891				4	4	4	47.2	47.2	47.2	17.206	0	64.566	1183300000	41	ADR58507.1	ADR58507.1	549		SlyD OS=Pseudomonas putida (strain BIRD-1) GN=slyD SV=1 UP=UP000008715:Chromosome
28.0925	27.9041	27.8058	28.7099	28.8696	28.7334	28.9747	28.4088	28.1962	27.9211	25.8394	25.3708				5	5	5	33.1	33.1	33.1	17.413	0	31.876	1753800000	46	ADR58508.1	ADR58508.1	550		Glutathione peroxidase, putative OS=Pseudomonas putida (strain BIRD-1) GN=PPUBIRD1_0822 SV=1 UP=UP000008715:Chromosome
25.6274	24.6506	24.6491	26.368	26.4063	26.5425	26.4148	25.2216	26.0887	28.5973	28.3898	28.4394				6	6	6	17.9	17.9	17.9	44.068	0	25.102	464680000	22	ADR58509.1	ADR58509.1	551		Glycosyl transferase, group 1 family protein OS=Pseudomonas putida (strain BIRD-1) GN=PPUBIRD1_0823 SV=1 UP=UP000008715:Chromosome
28.6234	28.113	27.4704	27.5078	27.4394	24.9796	27.1506	26.0283	25.7659	29.2455	28.7817	28.8223				18	17	17	51.4	49.1	49.1	48.868	0	80.07	1466500000	65	ADR58510.1	ADR58510.1	552		Methyl-accepting chemotaxis sensory transducer OS=Pseudomonas putida (strain BIRD-1) GN=PPUBIRD1_0824 SV=1 UP=UP000008715:Chromosome
27.2123	25.4989	27.4759	25.3819	26.0326	26.5756	24.8021	25.1611	25.9683	26.0346	25.1487	26.6236				4	4	4	21.1	21.1	21.1	27.35	0	12.099	475750000	9	ADR58514.1	ADR58514.1	553		Putative sulfate transport protein CysZ OS=Pseudomonas putida (strain BIRD-1) GN=PPUBIRD1_0828 SV=1 UP=UP000008715:Chromosome
30.169	30.7253	31.7816	31.0335	30.0845	29.8414	31.2373	30.8547	30.373	31.6269	31.8051	31.6009				16	16	16	88.4	88.4	88.4	33.841	0	242.96	14697000000	225	ADR58515.1	ADR58515.1	554		TrxB OS=Pseudomonas putida (strain BIRD-1) GN=trxB SV=1 UP=UP000008715:Chromosome
31.4057	31.3482	31.3102	30.9066	31.0586	30.6873	30.6229	30.6374	30.1494	31.4306	31.2986	31.1078				18	18	18	68.4	68.4	68.4	30.208	0	323.31	14349000000	269	ADR58516.1	ADR58516.1	555		NadC OS=Pseudomonas putida (strain BIRD-1) GN=nadC SV=1 UP=UP000008715:Chromosome
23.374	25.5638	24.7332	25.3439	25.6024	25.0761	23.6883	23.4321	25.0931	25.8331	25.2682	25.3884				6	6	6	28.9	28.9	28.9	21.26	0	32.912	174870000	42	ADR58518.1	ADR58518.1	556		AmpD OS=Pseudomonas putida (strain BIRD-1) GN=ampD SV=1 UP=UP000008715:Chromosome
27.3986	26.8983	25.8193	26.9709	27.7725	24.7742	26.7991	26.5414	27.1034	26.8409	26.5716	26.5818				6	6	6	23.6	23.6	23.6	31.007	0	41.499	650170000	49	ADR58519.1	ADR58519.1	557		Signaling modulator of AmpD, AmpE OS=Pseudomonas putida (strain BIRD-1) GN=PPUBIRD1_0834 SV=1 UP=UP000008715:Chromosome
29.114	28.2894	28.8115	26.6334	27.7854	27.7004	28.7575	28.6573	27.4217	27.8288	25.8328	27.7693				8	8	8	34.6	34.6	34.6	20.379	0	61.879	2339400000	47	ADR58521.1	ADR58521.1	558		DNA-binding transcriptional regulator FruR OS=Pseudomonas putida (strain BIRD-1) GN=PPUBIRD1_0836 SV=1 UP=UP000008715:Chromosome
30.0274	29.5557	29.3861	27.9483	29.0588	27.3094	28.1603	28.9682	27.3666	29.7516	28.9207	29.4701				30	30	30	41.6	41.6	41.6	101.5	0	157.61	3875100000	138	ADR58523.1	ADR58523.1	559		FruB OS=Pseudomonas putida (strain BIRD-1) GN=fruB SV=1 UP=UP000008715:Chromosome
27.7785	27.4372	27.8086	26.5827	28.0429	26.341	26.7221	25.3093	25.4681	27.9811	27.9375	27.5787				8	8	8	50.2	50.2	50.2	33.257	0	81.026	1091500000	42	ADR58524.1	ADR58524.1	560		FruK OS=Pseudomonas putida (strain BIRD-1) GN=fruK SV=1 UP=UP000008715:Chromosome
27.0189	24.4885	27.0864	25.526	25.7628	26.1049	25.0868	25.3024	25.417	25.0311	26.2427	26.0719				8	8	8	20.5	20.5	20.5	59.298	0	47.668	523830000	28	ADR58525.1	ADR58525.1	561		PTS system, fructose subfamily, IIC subunit OS=Pseudomonas putida (strain BIRD-1) GN=PPUBIRD1_0840 SV=1 UP=UP000008715:Chromosome
30.2446	29.6591	29.7552	30.9989	31.4648	32.1652	31.205	31.0633	31.6051	28.7532	26.5523	26.8028				23	23	23	56.3	56.3	56.3	49.134	0	323.31	8374400000	237	ADR58529.1	ADR58529.1	563		Outer membrane porin OS=Pseudomonas putida (strain BIRD-1) GN=PPUBIRD1_0844 SV=1 UP=UP000008715:Chromosome
27.4878	28.1097	27.9267	27.7096	27.8223	27.6537	27.4572	27.6615	27.7503	28.2825	27.9737	28.438				11	11	11	44.5	44.5	44.5	32.237	0	45.698	1581000000	70	ADR58533.1	ADR58533.1	564		CheV OS=Pseudomonas putida (strain BIRD-1) GN=cheV SV=1 UP=UP000008715:Chromosome
30.9785	30.9127	30.7742	27.8188	28.7204	29.3658	26.4069	26.4348	27.7232	30.1146	30.1899	29.8051				17	17	17	55.3	55.3	55.3	43.446	0	98.9	6871600000	129	ADR58534.1	ADR58534.1	565		HlyD family type I secretion membrane fusion protein OS=Pseudomonas putida (strain BIRD-1) GN=PPUBIRD1_0849 SV=1 UP=UP000008715:Chromosome
31.0839	30.2508	30.7891	28.9235	29.6432	28.864	29.1842	29.3981	27.989	30.0672	30.1244	29.9599				25	25	25	39.5	39.5	39.5	79.556	0	122.13	7564900000	151	ADR58535.1	ADR58535.1	566		ABC transporter related protein OS=Pseudomonas putida (strain BIRD-1) GN=PPUBIRD1_0850 SV=1 UP=UP000008715:Chromosome
31.4032	30.4531	30.65	30.5031	30.6271	31.5887	29.9829	29.8716	30.6915	30.5009	30.2225	30.6898				28	28	28	72.6	72.6	72.6	51.899	0	225.79	10624000000	203	ADR58536.1	ADR58536.1	567		TolC family type I secretion outer membrane protein OS=Pseudomonas putida (strain BIRD-1) GN=PPUBIRD1_0851 SV=1 UP=UP000008715:Chromosome
32.6877	33.0864	32.0304	33.8394	33.9843	33.8975	32.5363	31.9954	33.0506	32.8748	31.5034	31.1436				30	30	30	10.7	10.7	10.7	615.67	0	323.31	43894000000	519	ADR58537.1	ADR58537.1	568		Surface adhesion protein, putative OS=Pseudomonas putida (strain BIRD-1) GN=PPUBIRD1_0852 SV=1 UP=UP000008715:Chromosome
24.4774	25.3115	24.4131	25.2825	25.1051	24.9875	22.6272	22.5681	25.3355	23.9144	24.594	24.7673				11	11	11	22.6	22.6	22.6	57.27	0	37.22	195840000	44	ADR58538.1	ADR58538.1	569		Anaerobic nitric oxide reductase transcription regulator OS=Pseudomonas putida (strain BIRD-1) GN=PPUBIRD1_0853 SV=1 UP=UP000008715:Chromosome
30.5352	30.4965	30.0428	29.5948	29.0808	29.8321	29.2348	29.1119	29.9404	30.3591	30.1487	30.3117				11	11	11	60.8	60.8	60.8	32.551	0	323.31	6600900000	129	ADR58541.1	ADR58541.1	571		CyoA OS=Pseudomonas putida (strain BIRD-1) GN=cyoA SV=1 UP=UP000008715:Chromosome
29.2501	29.6287	28.973	25.5164	25.5544	28.2815	24.2682	26.2842	25.1831	29.9839	28.5534	29.2531				6	6	6	9.8	9.8	9.8	74.405	0	21.285	3129700000	59	ADR58542.1	ADR58542.1	572		CyoB OS=Pseudomonas putida (strain BIRD-1) GN=cyoB SV=1 UP=UP000008715:Chromosome
28.7369	29.6634	30.1288	28.278	28.4471	28.0237	28.2984	27.7439	27.704	27.1999	28.0871	27.9859				17	17	17	53.7	53.7	53.7	44.966	0	81.017	2952000000	104	ADR58546.1	ADR58546.1	573		Uncharacterized aminotransferase yfdZ OS=Pseudomonas putida (strain BIRD-1) GN=PPUBIRD1_0861 SV=1 UP=UP000008715:Chromosome
26.9817	26.5022	25.3359	26.6965	26.2052	26.7778	24.6783	25.9325	25.0818	25.9545	24.6982	24.5493				8	8	8	12	12	12	91.907	0	25.482	427950000	28	ADR58552.1	ADR58552.1	575		TonB-dependent siderophore receptor OS=Pseudomonas putida (strain BIRD-1) GN=PPUBIRD1_0868 SV=1 UP=UP000008715:Chromosome
28.3236	29.4428	29.5814	28.2884	27.9902	25.5115	28.5618	28.8582	27.0756	29.1372	29.0888	28.3909				14	14	14	59.6	59.6	59.6	36.242	0	212.31	3188600000	98	ADR58556.1	ADR58556.1	577		Selenide, water dikinase OS=Pseudomonas putida (strain BIRD-1) GN=PPUBIRD1_0872 SV=1 UP=UP000008715:Chromosome
30.7779	30.8684	31.0415	31.1006	31.1816	30.8847	31.5267	31.6396	30.8852	26.3513	25.7896	26.3693				19	19	19	64.1	64.1	64.1	31.104	0	245.32	10649000000	218	ADR58557.1	ADR58557.1	578		Phosphonate ABC transporter periplasmic phosphonate-binding protein OS=Pseudomonas putida (strain BIRD-1) GN=PPUBIRD1_0873 SV=1 UP=UP000008715:Chromosome
27.5026	25.3926	26.8812	25.9879	25.4	27.0014	25.3316	24.9025	26.6847	25.8807	25.3139	26.4183				6	6	6	42.4	42.4	42.4	28.625	0	175.4	351250000	16	ADR58558.1	ADR58558.1	579		Phosphonates import ATP-binding protein phnC OS=Pseudomonas putida (strain BIRD-1) GN=PPUBIRD1_0874 SV=1 UP=UP000008715:Chromosome
27.9711	28.3177	28.0178	25.1919	27.193	26.7829	27.1062	26.0311	26.727	27.6336	25.7777	25.4707				4	4	4	34	34	34	17.524	0	13.475	1088200000	27	ADR58562.1	ADR58562.1	580		GCN5-related N-acetyltransferase OS=Pseudomonas putida (strain BIRD-1) GN=PPUBIRD1_0878 SV=1 UP=UP000008715:Chromosome
29.7933	29.095	29.2244	28.465	28.4097	28.1159	27.8571	28.0314	25.6667	29.1239	28.6916	28.5773				12	12	12	45	45	45	38.332	0	54.595	3234500000	76	ADR58567.1	ADR58567.1	583		QueA OS=Pseudomonas putida (strain BIRD-1) GN=queA SV=1 UP=UP000008715:Chromosome
26.5966	28.1134	29.7729	28.6218	28.245	25.8579	29.8249	29.8706	28.072	29.7752	29.5425	28.7879				15	15	15	53.1	53.1	53.1	41.277	0	132.21	3673400000	137	ADR58568.1	ADR58568.1	584		Tgt OS=Pseudomonas putida (strain BIRD-1) GN=tgt SV=1 UP=UP000008715:Chromosome
32.0324	31.7112	31.6775	31.0512	31.3366	31.4926	31.281	31.5681	31.4111	31.3769	31.1232	31.2605				5	5	5	42.3	42.3	42.3	11.902	0	149.28	18253000000	159	ADR58569.1	ADR58569.1	585		YajC OS=Pseudomonas putida (strain BIRD-1) GN=yajC SV=1 UP=UP000008715:Chromosome
32.0566	31.8266	31.5734	31.4917	31.8407	31.7201	31.7831	31.6929	32.0005	31.4336	31.4333	31.3746				32	32	32	49.2	49.2	49.2	66.872	0	323.31	21679000000	447	ADR58570.1	ADR58570.1	586		SecD OS=Pseudomonas putida (strain BIRD-1) GN=secD SV=1 UP=UP000008715:Chromosome
28.426	28.9702	27.9225	28.6278	28.8589	29.3021	28.8657	28.9919	29.5648	28.2737	25.964	28.6049				7	7	7	25.2	25.2	25.2	32.731	0	85.431	2091400000	90	ADR58571.1	ADR58571.1	587		SecF OS=Pseudomonas putida (strain BIRD-1) GN=secF SV=1 UP=UP000008715:Chromosome
27.9193	27.5336	27.5132	27.8054	27.7094	28.7989	27.5212	27.669	28.3074	26.552	26.1021	24.9197				11	11	11	71.1	71.1	71.1	18.547	0	93.456	1232100000	60	ADR58572.1	ADR58572.1	588		Hypothetical protein, conserved OS=Pseudomonas putida (strain BIRD-1) GN=PPUBIRD1_0888 SV=1 UP=UP000008715:Chromosome
32.3664	32.0354	32.5849	31.1178	31.4423	30.7268	32.0274	32.0134	31.164	31.3116	31.0681	30.9744				25	25	25	76.5	76.5	76.5	29.753	0	323.31	26923000000	276	ADR58573.1	ADR58573.1	589		SuhB OS=Pseudomonas putida (strain BIRD-1) GN=suhB SV=1 UP=UP000008715:Chromosome
28.6626	28.9018	29.3719	28.7423	28.9834	25.669	29.0113	29.4231	26.5169	28.6185	28.7157	28.204				9	9	9	33.9	33.9	33.9	31.231	0	63.622	2941000000	81	ADR58574.1	ADR58574.1	590		RNA methyltransferase OS=Pseudomonas putida (strain BIRD-1) GN=PPUBIRD1_0890 SV=1 UP=UP000008715:Chromosome
29.6378	28.8781	29.3385	28.3376	28.9532	29.1226	29.1577	29.0253	28.5219	28.2189	24.8712	25.1843				12	12	12	57.9	57.9	57.9	28.206	0	70.867	3285500000	85	ADR58575.1	ADR58575.1	591		CysE OS=Pseudomonas putida (strain BIRD-1) GN=cysE SV=1 UP=UP000008715:Chromosome
32.5801	32.4866	32.3904	31.9573	32.1646	31.8237	32.2781	32.107	31.65	32.7807	32.7033	32.5473				34	34	34	84.9	84.9	84.9	44.468	0	323.31	34498000000	473	ADR58577.1	ADR58577.1	593		IscS OS=Pseudomonas putida (strain BIRD-1) GN=iscS SV=1 UP=UP000008715:Chromosome
31.0061	30.6111	30.3653	29.365	30.0816	29.8907	29.7982	29.7079	27.6655	29.8872	29.8129	29.9851				31	31	31	60.8	60.8	60.8	65.788	0	302.87	7840400000	201	ADR58581.1	ADR58581.1	597		HscA OS=Pseudomonas putida (strain BIRD-1) GN=hscA SV=1 UP=UP000008715:Chromosome
32.485	32.8814	33.3906	32.9829	33.5957	33.5835	33.832	33.8212	32.9767	33.6602	33.0312	33.0683				9	9	9	62.4	62.4	62.4	15.044	0	257.68	59458000000	374	ADR58584.1	ADR58584.1	598		Ndk OS=Pseudomonas putida (strain BIRD-1) GN=ndk SV=1 UP=UP000008715:Chromosome
26.6883	24.6548	24.7065	26.0129	24.9747	26.0445	24.2353	25.6702	24.7247	27.3381	27.0773	27.0197				7	7	7	23.1	23.1	23.1	41.914	0	45.543	396110000	19	ADR58585.1	ADR58585.1	599		Ribosomal RNA large subunit methyltransferase N OS=Pseudomonas putida (strain BIRD-1) GN=PPUBIRD1_0901 SV=1 UP=UP000008715:Chromosome
29.9302	29.3574	30.0922	25.8128	25.4026	25.7052	28.6953	28.958	29.1056	29.1394	28.3284	26.4985				10	10	10	39.6	39.6	39.6	35.036	0	143.09	4226300000	86	ADR58587.1	ADR58587.1	600		Cro/CI family transcriptional regulator OS=Pseudomonas putida (strain BIRD-1) GN=PPUBIRD1_0903 SV=1 UP=UP000008715:Chromosome
29.8212	29.9178	30.0561	29.6293	29.9116	29.1065	30.0691	30.0504	28.2471	30.4093	30.2915	30.1168				26	26	26	75.9	75.9	75.9	39.687	0	323.31	5943300000	202	ADR58588.1	ADR58588.1	601		IspG OS=Pseudomonas putida (strain BIRD-1) GN=ispG SV=1 UP=UP000008715:Chromosome
31.0542	31.3251	31.4795	31.3395	31.2819	31.1952	31.1721	31.2438	31.2255	31.1017	31.1576	31.2289				36	36	36	76.7	76.7	76.7	47.724	0	323.31	15250000000	385	ADR58589.1	ADR58589.1	602		HisS OS=Pseudomonas putida (strain BIRD-1) GN=hisS SV=1 UP=UP000008715:Chromosome
30.0119	28.705	29.2956	28.6971	28.912	29.4745	29.3723	29.2656	29.4336	27.6039	27.8495	28.2092				8	8	8	52.1	52.1	52.1	22.516	0	92.304	3638200000	75	ADR58590.1	ADR58590.1	603		Hypothetical protein, conserved OS=Pseudomonas putida (strain BIRD-1) GN=PPUBIRD1_0906 SV=1 UP=UP000008715:Chromosome
32.4004	31.8884	32.0409	31.7688	32.0751	32.6623	32.2869	32.0964	32.6212	32.0147	31.6933	31.632				26	26	26	77.9	77.9	77.9	40.706	0	323.31	26537000000	363	ADR58591.1	ADR58591.1	604		Outer membrane assembly lipoprotein YfgL OS=Pseudomonas putida (strain BIRD-1) GN=PPUBIRD1_0907 SV=1 UP=UP000008715:Chromosome
31.8849	31.5175	31.5612	30.3928	30.9915	30.4261	31.3312	31.2572	30.2441	30.9723	30.8252	30.4564				37	37	37	74.1	74.1	74.1	54.139	0	323.31	17277000000	331	ADR58592.1	ADR58592.1	605		EngA OS=Pseudomonas putida (strain BIRD-1) GN=engA SV=1 UP=UP000008715:Chromosome
26.9813	26.0956	26.5038	27.2481	26.1717	25.7348	24.965	26.9599	25.485	27.7881	27.9355	27.3328				5	5	5	17.3	17.3	17.3	42.452	0	120.94	481240000	25	ADR58593.1	ADR58593.1	606		Putative aminotransferase OS=Pseudomonas putida (strain BIRD-1) GN=PPUBIRD1_0909 SV=1 UP=UP000008715:Chromosome
29.5814	29.305	30.0607	27.8199	29.4824	28.2484	28.9398	28.6967	26.1254	29.9845	29.5834	29.3876				10	10	10	43.7	43.7	43.7	29.798	0	110.78	4950800000	120	ADR58594.1	ADR58594.1	607		Nitrilase/cyanide hydratase and apolipoprotein N-acyltransferase OS=Pseudomonas putida (strain BIRD-1) GN=PPUBIRD1_0910 SV=1 UP=UP000008715:Chromosome
24.7077	25.3474	24.7184	25.9701	26.8925	27.6447	26.8001	25.0522	26.4105	26.4324	25.8084	25.2903				10	10	10	18	18	18	82.075	0	45.893	208720000	29	ADR58596.1	ADR58596.1	609		TonB-dependent siderophore receptor OS=Pseudomonas putida (strain BIRD-1) GN=PPUBIRD1_0912 SV=1 UP=UP000008715:Chromosome
31.4744	31.6922	31.5185	32.451	32.4124	32.1041	32.0656	32.0997	31.846	33.7975	33.6926	33.5673				28	28	28	72.6	72.6	72.6	43.509	0	323.31	33270000000	505	ADR58599.1	ADR58599.1	610		Ornithine decarboxylase OS=Pseudomonas putida (strain BIRD-1) GN=PPUBIRD1_0915 SV=1 UP=UP000008715:Chromosome
32.7258	32.183	32.0289	27.413	27.6019	28.0252	26.6748	25.6134	25.9276	24.8995	26.39	25.691				30	30	30	55.6	55.6	55.6	88.076	0	212.5	14290000000	146	ADR58602.1	ADR58602.1	611		FecA-like outer membrane receptor OS=Pseudomonas putida (strain BIRD-1) GN=PPUBIRD1_0918 SV=1 UP=UP000008715:Chromosome
29.655	30.0003	30.1782	28.7688	29.6191	28.2239	29.8551	29.7474	28.2672	30.4457	30.1901	29.6964				22	22	22	47.1	47.1	47.1	59.696	0	240.07	5560100000	192	ADR58607.1	ADR58607.1	612		PrfC OS=Pseudomonas putida (strain BIRD-1) GN=prfC SV=1 UP=UP000008715:Chromosome
25.7685	25.5057	24.4034	26.1348	24.4808	26.6396	27.3849	27.5174	25.9242	25.8235	25.6571	25.4142				4	4	4	16.5	16.5	16.5	34.811	0	25.804	274240000	14	ADR58614.1	ADR58614.1	614		Oligopeptide/dipeptide ABC transporter, ATPase subunit OS=Pseudomonas putida (strain BIRD-1) GN=PPUBIRD1_0930 SV=1 UP=UP000008715:Chromosome
24.3894	24.9021	24.9294	24.324	25.9434	26.0274	27.1352	26.7459	26.0735	25.7165	26.5695	26.3433				3	3	3	9.2	9.2	9.2	36.994	0	7.2386	277550000	25	ADR58616.1	ADR58616.1	616		DppB OS=Pseudomonas putida (strain BIRD-1) GN=dppB SV=1 UP=UP000008715:Chromosome
24.4928	23.8582	26.1071	25.4809	26.0779	24.7782	27.43	27.3746	25.9419	26.8586	26.3864	26.3685				6	6	6	16.3	16.3	16.3	58.962	0	20.286	233020000	12	ADR58617.1	ADR58617.1	617		Extracellular solute-binding protein OS=Pseudomonas putida (strain BIRD-1) GN=PPUBIRD1_0933 SV=1 UP=UP000008715:Chromosome
26.2553	25.1606	24.8368	25.7887	26.1936	25.3826	26.6432	25.5631	27.5676	26.0708	26.161	26.1				6	6	6	19.8	19.8	19.8	50.222	0	8.1536	106820000	11	ADR58618.1	ADR58618.1	618		Outer membrane porin OS=Pseudomonas putida (strain BIRD-1) GN=PPUBIRD1_0934 SV=1 UP=UP000008715:Chromosome
24.6049	27.3163	27.6389	27.3223	25.4364	26.2817	28.5669	25.3996	27.9139	24.5445	25.4316	25.3785				7	7	7	14.7	14.7	14.7	59.64	0	27.049	775030000	28	ADR58619.1	ADR58619.1	619		Extracellular solute-binding protein OS=Pseudomonas putida (strain BIRD-1) GN=PPUBIRD1_0935 SV=1 UP=UP000008715:Chromosome
28.5213	30.6478	29.4617	30.0774	29.7613	28.8669	31.8953	31.6504	31.2319	26.4127	25.1254	24.9055				25	25	25	59	59	59	60.364	0	192.09	7856500000	201	ADR58620.1	ADR58620.1	620		Extracellular solute-binding protein OS=Pseudomonas putida (strain BIRD-1) GN=PPUBIRD1_0936 SV=1 UP=UP000008715:Chromosome
28.4147	27.4807	28.2479	28.1326	28.651	28.6076	27.8061	27.4556	25.9463	26.1137	27.4201	24.5949				11	11	11	38.2	38.2	38.2	25.634	0	41.97	1417800000	45	ADR58621.1	ADR58621.1	621		Hypothetical protein, conserved OS=Pseudomonas putida (strain BIRD-1) GN=PPUBIRD1_0937 SV=1 UP=UP000008715:Chromosome
26.528	24.4434	26.2094	26.415	25.5673	26.2405	26.6063	25.0677	25.6969	25.6172	25.707	25.207				6	6	6	21.8	21.8	21.8	46.114	0	38.692	209050000	16	ADR58622.1	ADR58622.1	622		Integral membrane sensor signal transduction histidine kinase OS=Pseudomonas putida (strain BIRD-1) GN=PPUBIRD1_0938 SV=1 UP=UP000008715:Chromosome
28.7813	28.2825	29.3521	28.8572	29.0972	28.6625	29.3354	29.84	28.7839	28.9677	27.9632	27.943				6	6	6	47.6	47.6	47.6	20.906	0	86.731	2968000000	60	ADR58623.1	ADR58623.1	623		Two component Fis family transcriptional regulator OS=Pseudomonas putida (strain BIRD-1) GN=PPUBIRD1_0939 SV=1 UP=UP000008715:Chromosome
25.3097	26.5257	26.8977	26.3428	25.3576	25.3312	26.8067	26.5663	26.018	25.286	25.1333	26.7018				7	7	7	35.8	35.8	35.8	21.453	0	22.843	380530000	16	ADR58626.1	ADR58626.1	625		YceI family protein OS=Pseudomonas putida (strain BIRD-1) GN=PPUBIRD1_0942 SV=1 UP=UP000008715:Chromosome
28.7659	25.2795	28.9941	26.7124	28.9367	27.9963	28.0975	27.7909	26.4886	27.6312	26.2031	26.557				5	5	5	63.5	63.5	63.5	20.726	0	28.632	1915300000	47	ADR58628.1	ADR58628.1	627		Intracellular protease, PfpI family OS=Pseudomonas putida (strain BIRD-1) GN=PPUBIRD1_0944 SV=1 UP=UP000008715:Chromosome
24.9583	24.935	24.8595	30.3924	30.5708	29.4008	32.4516	32.5661	31.9583	34.1931	34.1388	33.8807				34	34	34	80.9	80.9	80.9	54.766	0	323.31	29970000000	478	ADR58632.1	ADR58632.1	628		Hydro-lyase, Fe-S type, tartrate/fumarate subfamily, alpha subunit OS=Pseudomonas putida (strain BIRD-1) GN=PPUBIRD1_0948 SV=1 UP=UP000008715:Chromosome
30.149	30.0381	29.6489	29.433	29.2857	28.717	29.0324	28.1711	28.986	28.9928	29.3398	29.1682				11	11	11	65.2	65.2	65.2	25.489	0	131.93	5304900000	113	ADR58636.1	ADR58636.1	630		ColR OS=Pseudomonas putida (strain BIRD-1) GN=colR SV=1 UP=UP000008715:Chromosome
27.0749	26.5706	26.328	26.5768	26.1484	25.6492	26.9785	26.9379	26.6097	26.2412	25.5296	26.693				8	8	8	19	19	19	48.898	0	27.883	453710000	42	ADR58637.1	ADR58637.1	631		Integral membrane sensor signal transduction histidine kinase OS=Pseudomonas putida (strain BIRD-1) GN=PPUBIRD1_0953 SV=1 UP=UP000008715:Chromosome
24.6504	24.2276	25.292	25.5431	25.5927	25.2673	25.6498	23.1018	26.186	25.5412	26.1597	24.9812				4	4	4	10.2	10.2	10.2	26.138	0	10.824	212610000	11	ADR58638.1	ADR58638.1	632		Methyltransferase type 11 OS=Pseudomonas putida (strain BIRD-1) GN=PPUBIRD1_0954 SV=1 UP=UP000008715:Chromosome
29.1101	27.9792	28.0059	28.0529	28.6067	28.9346	28.101	26.4862	28.5073	27.5439	27.6536	27.6561				22	22	22	25.8	25.8	25.8	110.37	0	82.821	2110000000	107	ADR58641.1	ADR58641.1	634		Uncharacterized transporter HI0895 OS=Pseudomonas putida (strain BIRD-1) GN=PPUBIRD1_0957 SV=1 UP=UP000008715:Chromosome
29.9303	28.7551	28.6995	28.4824	29.2705	28.8388	29.2258	29.4014	28.8141	28.7977	28.7716	28.0335				11	11	11	29.3	29.3	29.3	41.2	0	178.54	3777700000	79	ADR58642.1	ADR58642.1	635		RND efflux membrane fusion protein-related protein OS=Pseudomonas putida (strain BIRD-1) GN=PPUBIRD1_0958 SV=1 UP=UP000008715:Chromosome
25.0989	25.4021	25.3623	25.3774	25.2963	24.7334	24.4631	26.5216	26.1659	24.8764	25.0379	24.2475				6	6	6	20.8	20.8	20.8	39.944	0	7.4483	111020000	10	ADR58643.1	ADR58643.1	636		Hypothetical protein, conserved OS=Pseudomonas putida (strain BIRD-1) GN=PPUBIRD1_0959 SV=1 UP=UP000008715:Chromosome
33.1369	32.3814	32.5376	32.199	32.6707	32.5636	32.4212	32.2155	32.2531	31.0517	30.9402	30.9723				23	23	23	74.3	74.3	74.3	38.452	0	323.31	33633000000	359	ADR58644.1	ADR58644.1	637		Hypothetical protein, conserved OS=Pseudomonas putida (strain BIRD-1) GN=PPUBIRD1_0960 SV=1 UP=UP000008715:Chromosome
36.4197	35.8741	36.0722	34.8692	35.1849	35.2747	35.4163	35.2849	35.0054	32.9744	32.6552	32.741				29	29	29	71.8	71.8	71.8	47.138	0	323.31	316860000000	1023	ADR58648.1	ADR58648.1	639		Hypothetical protein, conserved OS=Pseudomonas putida (strain BIRD-1) GN=PPUBIRD1_0964 SV=1 UP=UP000008715:Chromosome
30.6631	30.2323	30.3119	29.728	29.7899	29.5871	30.018	29.8938	29.7903	30.0901	29.7824	29.6786				24	24	24	47.4	47.4	47.4	77.466	0	220.91	7982800000	185	ADR58649.1	ADR58649.1	640		Diguanylate cyclase/phosphodiesterase OS=Pseudomonas putida (strain BIRD-1) GN=PPUBIRD1_0965 SV=1 UP=UP000008715:Chromosome
25.954	25.2353	26.5899	26.3806	30.5477	28.6935	30.5199	31.3735	30.4169	31.0916	30.173	30.4165				5	5	5	39.9	39.9	39.9	21.952	0	21.118	6688900000	63	ADR58650.1	ADR58650.1	641		Superoxide dismutase OS=Pseudomonas putida (strain BIRD-1) GN=PPUBIRD1_0966 SV=1 UP=UP000008715:Chromosome
29.6809	28.5553	29.1208	28.7502	29.0408	29.7578	29.2045	29.1091	29.0008	29.3707	29.3594	29.2721				16	16	16	66.4	66.4	66.4	30.904	0	283.62	3973000000	108	ADR58654.1	ADR58654.1	644		Hypothetical protein, conserved OS=Pseudomonas putida (strain BIRD-1) GN=PPUBIRD1_0970 SV=1 UP=UP000008715:Chromosome
26.6974	24.7216	26.6731	24.4623	25.2636	26.5084	26.3452	26.5748	25.4327	29.3085	28.9884	29.6153				13	13	13	49.9	49.9	49.9	37.805	0	66.729	736190000	35	ADR58656.1	ADR58656.1	645		XenB OS=Pseudomonas putida (strain BIRD-1) GN=xenB SV=1 UP=UP000008715:Chromosome
25.9995	23.9988	25.7458	26.1875	24.8657	26.2317	23.8335	26.3803	27.2214	28.3751	28.4252	24.1186				7	7	7	26.7	26.7	26.7	28.024	0	18.753	362820000	13	ADR58659.1	ADR58659.1	647		Hypothetical protein, conserved OS=Pseudomonas putida (strain BIRD-1) GN=PPUBIRD1_0975 SV=1 UP=UP000008715:Chromosome
28.9315	29.8245	28.5052	28.4301	29.6255	29.3538	28.4734	28.0876	28.0437	29.8826	28.6546	29.4435				10	10	10	58.3	58.3	58.3	31.497	0	74.099	3486200000	96	ADR58660.1	ADR58660.1	648		Hypothetical protein, conserved OS=Pseudomonas putida (strain BIRD-1) GN=PPUBIRD1_0976 SV=1 UP=UP000008715:Chromosome
31.1769	32.2004	32.3205	31.9231	32.0263	31.8937	31.9113	31.8878	31.6845	32.2423	32.1257	31.8201				29	29	29	70.3	70.3	70.3	52.687	0	323.31	23902000000	474	ADR58665.1	ADR58665.1	650		GatB OS=Pseudomonas putida (strain BIRD-1) GN=gatB SV=1 UP=UP000008715:Chromosome
32.519	32.8156	32.9168	32.169	32.5318	32.1454	32.5823	32.5274	31.852	32.7463	32.5299	32.4265				31	31	31	75.6	75.6	75.6	51.534	0	323.31	39166000000	557	ADR58666.1	ADR58666.1	651		GatA OS=Pseudomonas putida (strain BIRD-1) GN=gatA SV=1 UP=UP000008715:Chromosome
33.1964	32.9043	33.0149	32.2845	32.9766	32.5135	32.8571	32.8247	32.2349	32.7077	32.5452	32.4859				22	22	22	67.5	67.5	67.5	36.959	0	323.31	46069000000	337	ADR58668.1	ADR58668.1	652		Rod shape-determining protein MreB OS=Pseudomonas putida (strain BIRD-1) GN=PPUBIRD1_0985 SV=1 UP=UP000008715:Chromosome
29.0284	28.4676	28.0707	28.1601	28.7628	28.6967	28.8174	29.0478	29.1563	28.2118	28.5636	28.4842				21	21	21	66.4	66.4	66.4	36.241	0	139.19	2617100000	126	ADR58669.1	ADR58669.1	653		Rod shape-determining protein MreC OS=Pseudomonas putida (strain BIRD-1) GN=PPUBIRD1_0986 SV=1 UP=UP000008715:Chromosome
30.2001	30.1959	30.232	30.1905	30.5073	30.189	30.4077	30.4808	29.5788	30.3656	30.1368	30.3058				21	21	21	56.3	56.3	56.3	54.812	0	140.41	8001300000	165	ADR58672.1	ADR58672.1	654		CafA OS=Pseudomonas putida (strain BIRD-1) GN=cafA SV=1 UP=UP000008715:Chromosome
29.5878	28.026	28.3351	27.0099	28.8229	27.1083	28.4795	28.6466	26.3322	27.5265	26.2174	26.7708				32	32	32	36.5	36.5	36.5	138.62	0	87.197	2201600000	108	ADR58673.1	ADR58673.1	655		Hypothetical protein, conserved OS=Pseudomonas putida (strain BIRD-1) GN=PPUBIRD1_0990 SV=1 UP=UP000008715:Chromosome
28.4266	28.9112	28.5071	28.2546	28.6745	27.9987	28.4716	28.4168	27.1781	27.7529	25.4682	26.0161				18	18	18	68.6	68.6	68.6	30.401	0	140.63	2063400000	95	ADR58674.1	ADR58674.1	656		Nitrilase/cyanide hydratase and apolipoprotein N-acyltransferase OS=Pseudomonas putida (strain BIRD-1) GN=PPUBIRD1_0991 SV=1 UP=UP000008715:Chromosome
28.7886	28.5685	29.2134	29.3466	28.1815	28.5674	29.0779	29.1098	28.3853	28.8502	29.5161	28.8215				21	21	21	61.4	61.4	61.4	50.145	0	179.59	2933300000	118	ADR58675.1	ADR58675.1	657		Peptidase U62, modulator of DNA gyrase OS=Pseudomonas putida (strain BIRD-1) GN=PPUBIRD1_0992 SV=1 UP=UP000008715:Chromosome
27.8829	26.4199	26.225	26.5946	27.0075	28.224	27.1242	27.7453	27.5153	26.4135	24.124	24.925				8	8	8	48.6	48.6	48.6	20.239	0	31.534	945640000	52	ADR58676.1	ADR58676.1	658		Hypothetical protein, conserved OS=Pseudomonas putida (strain BIRD-1) GN=PPUBIRD1_0993 SV=1 UP=UP000008715:Chromosome
30.7082	31.4315	31.7688	31.1664	30.6305	30.7782	31.4791	31.2906	30.4333	31.154	30.8858	30.7803				26	26	26	74.8	74.8	74.8	47.778	0	323.31	16186000000	353	ADR58677.1	ADR58677.1	659		PmbA OS=Pseudomonas putida (strain BIRD-1) GN=pmbA SV=1 UP=UP000008715:Chromosome
35.6152	36.2047	36.1661	33.8822	34.1686	33.5433	30.6994	29.9552	28.9864	25.4515	27.3796	27.0716				25	25	25	60.7	60.7	60.7	48.378	0	323.31	214130000000	698	ADR58679.1	ADR58679.1	660		FumC OS=Pseudomonas putida (strain BIRD-1) GN=fumC SV=1 UP=UP000008715:Chromosome
30.9716	30.5652	31.6756	30.871	30.5993	28.2166	28.5315	27.1234	26.5224	25.3211	26.5681	26.3155				8	8	8	66.5	66.5	66.5	22.616	0	187.15	9414900000	86	ADR58681.1	ADR58681.1	661		SodA OS=Pseudomonas putida (strain BIRD-1) GN=sodA SV=1 UP=UP000008715:Chromosome
26.6823	26.4321	26.1692	25.4071	25.0527	26.2385	25.6085	25.8109	25.9593	26.2352	23.9823	26.0604				2	2	2	11.1	11.1	11.1	30.226	0	72.006	243440000	9	ADR58682.1	ADR58682.1	662		Zinc/iron permease OS=Pseudomonas putida (strain BIRD-1) GN=PPUBIRD1_1000 SV=1 UP=UP000008715:Chromosome
26.0087	26.3731	25.1682	25.5974	26.481	27.1282	24.7681	25.8703	25.2144	25.1154	24.898	25.7728				4	4	4	34.4	34.4	34.4	9.6771	0	6.7471	215380000	15	ADR58683.1	ADR58683.1	663		PtsO OS=Pseudomonas putida (strain BIRD-1) GN=ptsO SV=1 UP=UP000008715:Chromosome
29.5362	29.8462	29.3741	29.5854	29.3521	29.1598	28.8416	28.8658	28.5365	30.1288	30.1239	30.0674				17	17	17	57.7	57.7	57.7	32.097	0	190.87	4563800000	130	ADR58684.1	ADR58684.1	664		Hypothetical protein, conserved OS=Pseudomonas putida (strain BIRD-1) GN=PPUBIRD1_1002 SV=1 UP=UP000008715:Chromosome
30.491	30.5085	29.4937	28.9291	30.3473	29.3358	31.2089	31.2939	29.3355	27.2628	25.5509	24.8577				7	7	7	84.3	84.3	84.3	11.501	0	148.22	7663900000	110	ADR58686.1	ADR58686.1	665		RpoX OS=Pseudomonas putida (strain BIRD-1) GN=rpoX SV=1 UP=UP000008715:Chromosome
30.8999	30.5139	30.4283	30.4745	30.5796	30.1085	30.6468	30.7847	30.5466	30.476	30.4826	30.6389				23	23	23	56.4	56.4	56.4	55.331	0	223.7	9841300000	215	ADR58687.1	ADR58687.1	666		RpoN OS=Pseudomonas putida (strain BIRD-1) GN=rpoN SV=1 UP=UP000008715:Chromosome
31.9961	31.3363	31.4313	30.8887	31.5191	31.4637	31.489	31.2643	30.409	31.2614	31.1269	31.0457				18	18	17	58.5	58.5	56	26.565	0	215.57	19671000000	257	ADR58688.1	ADR58688.1	667		ABC transporter related protein OS=Pseudomonas putida (strain BIRD-1) GN=PPUBIRD1_1006 SV=1 UP=UP000008715:Chromosome
29.3098	28.3806	28.602	28.7744	29.0095	29.1029	28.8159	28.7606	29.0922	28.2895	26.6249	27.3076				9	9	9	65.5	65.5	65.5	17.711	0	274.92	2569300000	75	ADR58689.1	ADR58689.1	668		Hypothetical protein, conserved OS=Pseudomonas putida (strain BIRD-1) GN=PPUBIRD1_1007 SV=1 UP=UP000008715:Chromosome
29.2642	28.6089	28.7575	28.6831	28.5427	29.0876	28.9607	28.498	28.6535	28.036	26.0459	24.7018				8	8	8	41.1	41.1	41.1	21.277	0	93.792	2563400000	70	ADR58690.1	ADR58690.1	669		Hypothetical protein, conserved OS=Pseudomonas putida (strain BIRD-1) GN=PPUBIRD1_1008 SV=1 UP=UP000008715:Chromosome
29.0572	29.6346	30.1309	28.819	29.2482	29.2066	29.6365	28.6015	28.8671	30.5668	30.2438	29.966				15	15	15	54.6	54.6	54.6	34.396	0	133.44	5393000000	160	ADR58692.1	ADR58692.1	671		KpsF/GutQ family protein OS=Pseudomonas putida (strain BIRD-1) GN=PPUBIRD1_1010 SV=1 UP=UP000008715:Chromosome
30.0583	29.5156	29.3077	27.7199	29.4311	29.0635	29.5994	29.3351	28.7625	29.5941	29.8277	29.1438				14	14	14	57.2	57.2	57.2	29.144	0	64.352	4645600000	120	ADR58693.1	ADR58693.1	672		Ttg2A OS=Pseudomonas putida (strain BIRD-1) GN=ttg2A SV=1 UP=UP000008715:Chromosome
27.1688	25.6539	26.5111	25.8574	26.1689	26.0191	24.7524	25.1487	26.2457	25.7286	26.98	26.9009				4	4	4	23	23	23	28.342	0	33.692	508730000	17	ADR58694.1	ADR58694.1	673		Hypothetical protein, conserved OS=Pseudomonas putida (strain BIRD-1) GN=PPUBIRD1_1012 SV=1 UP=UP000008715:Chromosome
30.5746	30.2529	30.3903	30.1821	30.4594	30.8844	30.4162	30.416	30.5957	30.7245	30.2981	30.3113				11	11	11	62.1	62.1	62.1	16.953	0	69.51	8402300000	125	ADR58695.1	ADR58695.1	674		Ttg2C OS=Pseudomonas putida (strain BIRD-1) GN=ttg2C SV=1 UP=UP000008715:Chromosome
32.3939	32.2315	32.2725	31.5965	31.8377	31.7982	31.7843	31.4134	31.3041	32.4378	32.4384	32.2006				23	23	23	68.6	68.6	68.6	44.973	0	217.78	28090000000	411	ADR58699.1	ADR58699.1	676		MurA OS=Pseudomonas putida (strain BIRD-1) GN=murA SV=1 UP=UP000008715:Chromosome
28.6998	28.5	29.4473	26.7044	28.4822	28.4986	28.7322	29.5198	28.5141	28.2052	28.4738	28.5078				10	10	10	54	54	54	22.995	0	42.13	2982200000	75	ADR58700.1	ADR58700.1	677		HisG OS=Pseudomonas putida (strain BIRD-1) GN=hisG SV=1 UP=UP000008715:Chromosome
30.2104	29.9708	30.2145	29.1652	28.8704	26.354	29.493	29.2911	26.7934	29.023	28.3275	28.7695				22	22	22	61.2	61.2	61.2	47.573	0	159.91	5121600000	116	ADR58701.1	ADR58701.1	678		HisD OS=Pseudomonas putida (strain BIRD-1) GN=hisD SV=1 UP=UP000008715:Chromosome
27.4321	27.0165	27.5085	27.5559	27.8551	27.3759	27.5324	28.2422	25.5996	28.4379	28.4621	28.1539				10	10	10	31	31	31	38.94	0	97.143	1336600000	82	ADR58702.1	ADR58702.1	679		Histidinol-phosphate aminotransferase OS=Pseudomonas putida (strain BIRD-1) GN=PPUBIRD1_1020 SV=1 UP=UP000008715:Chromosome
30.2294	29.8586	29.9482	29.1462	29.7163	29.298	29.6137	29.7333	25.1113	29.4415	28.8681	28.5163				8	8	8	58.2	58.2	58.2	18.029	0	47.445	5390500000	81	ADR58706.1	ADR58706.1	680		Hypothetical protein, conserved OS=Pseudomonas putida (strain BIRD-1) GN=PPUBIRD1_1024 SV=1 UP=UP000008715:Chromosome
31.1658	30.673	30.8406	30.3127	30.4376	29.7927	30.3996	30.2358	29.2623	30.7624	30.085	30.5632				21	21	21	59.7	59.7	59.7	37.617	0	323.31	9960600000	198	ADR58707.1	ADR58707.1	681		NdpA OS=Pseudomonas putida (strain BIRD-1) GN=ndpA SV=1 UP=UP000008715:Chromosome
30.9041	29.7586	29.2742	29.6605	30.3692	31.3748	29.9799	29.7778	30.9091	29.125	28.7447	29.3936				8	8	8	76.3	76.3	76.3	9.6732	0	157.95	6012400000	92	ADR58708.1	ADR58708.1	682		HupN OS=Pseudomonas putida (strain BIRD-1) GN=hupN SV=1 UP=UP000008715:Chromosome
26.6438	26.1172	25.7677	27.2392	25.464	26.0485	25.4218	25.1161	25.9095	25.9888	26.2584	26.377				10	10	10	33.8	33.8	33.8	35.267	0	24.891	250140000	24	ADR58709.1	ADR58709.1	683		Ribosomal RNA large subunit methyltransferase F OS=Pseudomonas putida (strain BIRD-1) GN=PPUBIRD1_1027 SV=1 UP=UP000008715:Chromosome
33.6855	33.6143	33.754	32.788	33.0864	32.6164	33.0917	33.0874	32.2416	32.942	32.9102	32.8142				65	65	65	61.6	61.6	61.6	107.45	0	323.31	67994000000	823	ADR58710.1	ADR58710.1	684		ValS OS=Pseudomonas putida (strain BIRD-1) GN=valS SV=1 UP=UP000008715:Chromosome
34.8649	34.5208	34.6067	33.8464	33.887	33.6325	34.1893	34.2176	34.0398	34.0271	34.082	33.9167				49	49	49	84.1	84.1	84.1	52.453	0	323.31	131540000000	961	ADR58713.1	ADR58713.1	686		PepA OS=Pseudomonas putida (strain BIRD-1) GN=pepA SV=1 UP=UP000008715:Chromosome
28.3261	27.6461	28.08	27.979	28.6002	28.409	28.3787	28.4316	28.1285	28.4127	27.4512	27.831				7	7	7	18.1	18.1	18.1	41.323	0	37.454	1833100000	55	ADR58714.1	ADR58714.1	687		Permease YjgP/YjgQ family protein OS=Pseudomonas putida (strain BIRD-1) GN=PPUBIRD1_1032 SV=1 UP=UP000008715:Chromosome
28.9332	28.1923	27.7843	28.4174	29.0465	28.8051	28.8343	28.9411	28.6822	28.7477	28.5803	28.4817				10	10	10	24.1	24.1	24.1	38.733	0	62.308	2449300000	78	ADR58715.1	ADR58715.1	688		Permease YjgP/YjgQ family protein OS=Pseudomonas putida (strain BIRD-1) GN=PPUBIRD1_1033 SV=1 UP=UP000008715:Chromosome
29.7705	27.3536	27.2539	26.7607	28.3754	28.5493	28.1642	27.8178	28.3702	28.2321	25.2112	27.51				4	4	4	59.4	59.4	59.4	7.7186	0	127.91	2089300000	41	ADR58717.1	ADR58717.1	689		Cold-shock domain-containing protein OS=Pseudomonas putida (strain BIRD-1) GN=PPUBIRD1_1035 SV=1 UP=UP000008715:Chromosome
30.9213	31.5134	31.5728	30.941	31.2844	30.9127	31.4708	31.2668	30.9985	30.7377	30.4154	30.5469				19	19	19	68.1	68.1	68.1	40.409	0	323.31	14483000000	278	ADR58718.1	ADR58718.1	690		GcvT OS=Pseudomonas putida (strain BIRD-1) GN=gcvT SV=1 UP=UP000008715:Chromosome
27.7943	26.9785	27.138	27.132	27.367	26.1796	28.2712	28.4007	25.634	26.7608	24.8872	26.187				8	8	7	24.2	24.2	21	48.774	0	59.977	1048500000	43	ADR58719.1	ADR58719.1	691		L-serine dehydratase 1 OS=Pseudomonas putida (strain BIRD-1) GN=PPUBIRD1_1037 SV=1 UP=UP000008715:Chromosome
27.5958	25.5665	27.5604	25.8746	27.3555	25.8975	26.4247	25.5423	25.8179	27.5119	26.9525	25.7878				9	9	9	28.9	28.9	28.9	54.414	0	60.624	696560000	27	ADR58729.1	ADR58729.1	694		Sigma-54 dependent transcriptional regulator/sensory box protein OS=Pseudomonas putida (strain BIRD-1) GN=PPUBIRD1_1047 SV=1 UP=UP000008715:Chromosome
31.5098	30.2945	30.8979	30.8532	30.6398	30.6141	30.9443	30.7224	30.3339	30.4428	30.2137	30.5917				12	12	12	93.4	93.4	93.4	14.014	0	135.91	12615000000	212	ADR58730.1	ADR58730.1	695		Hypothetical protein, conserved OS=Pseudomonas putida (strain BIRD-1) GN=PPUBIRD1_1048 SV=1 UP=UP000008715:Chromosome
34.3994	34.4654	34.1131	34.0722	34.204	33.7004	32.7781	32.8877	32.1102	35.1423	35.1741	34.9824				16	16	16	47.9	47.9	47.9	33.31	0	317.63	128520000000	444	ADR58731.1	ADR58731.1	696		ArcC OS=Pseudomonas putida (strain BIRD-1) GN=arcC SV=1 UP=UP000008715:Chromosome
34.4358	33.5243	33.5345	34.2966	35.1479	35.215	33.6553	33.0488	33.5855	36.2618	35.3965	35.3953				23	23	23	81.5	81.5	81.5	37.911	0	323.31	160160000000	875	ADR58732.1	ADR58732.1	697		ArgI OS=Pseudomonas putida (strain BIRD-1) GN=argI SV=1 UP=UP000008715:Chromosome
34.5339	37.0624	37.1963	36.6766	35.8714	35.5179	35.4039	35.2085	34.787	37.659	37.6317	37.4693				48	48	48	85.6	85.6	85.6	46.463	0	323.31	631330000000	2269	ADR58733.1	ADR58733.1	698		ArcA OS=Pseudomonas putida (strain BIRD-1) GN=arcA SV=1 UP=UP000008715:Chromosome
29.623	29.4455	28.9927	29.7898	29.4883	30.2026	28.5462	28.5369	29.3291	30.1492	30.2344	29.7454				6	6	6	12.4	12.4	12.4	51.015	0	69.182	4236800000	107	ADR58734.1	ADR58734.1	699		Arginine/ornithine antiporter OS=Pseudomonas putida (strain BIRD-1) GN=PPUBIRD1_1052 SV=1 UP=UP000008715:Chromosome
26.7979	25.4282	26.9267	26.3123	25.9857	25.5152	25.3554	24.9993	26.2414	25.6081	24.3304	24.6599				4	4	4	25.4	25.4	25.4	21.306	0	14.25	264840000	10	ADR58737.1	ADR58737.1	701		HemO OS=Pseudomonas putida (strain BIRD-1) GN=hemO SV=1 UP=UP000008715:Chromosome
31.1942	30.7557	30.4362	31.4125	31.811	32.6036	28.356	28.0881	30.505	24.8638	25.9503	26.5411				43	43	43	66.2	66.2	66.2	92.736	0	323.31	9462500000	321	ADR58738.1	ADR58738.1	702		TonB-dependent hemoglobin/transferrin/lactoferrin family receptor OS=Pseudomonas putida (strain BIRD-1) GN=PPUBIRD1_1056 SV=1 UP=UP000008715:Chromosome
26.9255	27.4565	28.8816	25.5002	27.2996	28.075	28.3634	28.0615	26.2271	28.2337	28.4125	27.7705				9	9	9	40.5	40.5	40.5	36.043	0	68.021	1605200000	42	ADR58741.1	ADR58741.1	703		Gap OS=Pseudomonas putida (strain BIRD-1) GN=gap SV=1 UP=UP000008715:Chromosome
24.6796	27.4716	28.7736	29.1554	29.0159	27.8421	29.5808	29.4928	25.3395	30.7073	30.6245	30.4029				21	21	21	52	52	52	65.35	0	119.81	3495900000	105	ADR58742.1	ADR58742.1	704		Edd OS=Pseudomonas putida (strain BIRD-1) GN=edd SV=1 UP=UP000008715:Chromosome
25.2605	25.9696	26.2221	25.97	26.7193	26.5655	26.7842	26.0756	25.1204	29.0932	27.0574	26.3963				12	12	12	53.3	53.3	53.3	33.919	0	77.094	606230000	52	ADR58743.1	ADR58743.1	705		Glk OS=Pseudomonas putida (strain BIRD-1) GN=glk SV=1 UP=UP000008715:Chromosome
32.0056	30.9553	31.4487	28.7759	29.2304	30.1977	29.0149	28.0033	29.1505	25.8123	25.1602	25.4012				21	21	21	55.3	55.3	55.3	49.588	0	299.51	9475700000	123	ADR58751.1;pdb|4GEY|A;pdb|4GF4|A;ADR61696.1	ADR58751.1	709		Porin B OS=Pseudomonas putida (strain BIRD-1) GN=PPUBIRD1_1069 SV=1 UP=UP000008715:Chromosome
29.363	29.2299	29.7476	28.8252	29.0991	28.7766	29.338	29.4919	29.0813	29.0492	28.9285	28.7888				19	19	19	64.8	64.8	64.8	31.692	0	99.554	4052300000	102	ADR58753.1	ADR58753.1	710		DNA-binding transcriptional regulator HexR OS=Pseudomonas putida (strain BIRD-1) GN=PPUBIRD1_1071 SV=1 UP=UP000008715:Chromosome
27.2054	29.299	29.4868	29.9646	30.1552	29.4668	29.561	28.9123	26.4903	30.5251	30.623	30.1132				19	19	18	47	47	45.6	55	0	59.525	4522900000	141	ADR58754.1	ADR58754.1	711		Zwf OS=Pseudomonas putida (strain BIRD-1) GN=zwf SV=1 UP=UP000008715:Chromosome
29.5759	30.2418	30.5844	31.3495	31.3611	31.1989	30.9873	30.7488	30.4477	31.6606	31.5134	31.5043				13	13	13	80.6	80.6	80.6	25.429	0	153.48	10711000000	193	ADR58755.1	ADR58755.1	712		Pgl OS=Pseudomonas putida (strain BIRD-1) GN=pgl SV=1 UP=UP000008715:Chromosome
27.7418	28.5465	28.6351	30.6391	30.5805	30.3039	30.0169	30.01	29.4901	31.4161	31.4646	30.9753				9	9	9	42.9	42.9	42.9	24.084	0	74.386	6043500000	125	ADR58756.1	ADR58756.1	713		Keto-hydroxyglutarate-aldolase/keto-deoxy-phosphogluconate aldolase OS=Pseudomonas putida (strain BIRD-1) GN=PPUBIRD1_1074 SV=1 UP=UP000008715:Chromosome
31.6221	32.6664	32.845	32.1884	32.2294	32.0489	32.5156	32.3107	31.936	32.6301	32.4547	32.4083				35	35	35	65.9	65.9	65.9	61.756	0	323.31	32779000000	496	ADR58757.1	ADR58757.1	714		LeuA OS=Pseudomonas putida (strain BIRD-1) GN=leuA SV=1 UP=UP000008715:Chromosome
28.1571	26.8504	26.5608	26.8259	27.232	25.6714	25.6586	25.4508	25.9362	26.446	26.4445	25.9596				15	15	15	36.9	36.9	36.9	51.772	0	105.65	802250000	44	ADR58759.1	ADR58759.1	715		XseA OS=Pseudomonas putida (strain BIRD-1) GN=xseA SV=1 UP=UP000008715:Chromosome
33.2936	33.8537	33.898	33.338	33.42	33.1511	33.4496	33.4428	33.1048	34.379	34.3225	34.0563				35	35	35	83.4	83.4	83.4	51.765	0	323.31	87922000000	917	ADR58763.1	ADR58763.1	717		GuaB OS=Pseudomonas putida (strain BIRD-1) GN=guaB SV=1 UP=UP000008715:Chromosome
32.8217	33.6977	33.9061	32.97	33.206	32.7661	33.1683	33.0639	32.5434	33.8801	33.7965	33.4897				41	41	41	79	79	79	58.204	0	323.31	67056000000	690	ADR58764.1	ADR58764.1	718		GuaA OS=Pseudomonas putida (strain BIRD-1) GN=guaA SV=1 UP=UP000008715:Chromosome
27.6322	27.6797	27.5807	27.7594	28.6224	28.8483	28.9994	28.7745	28.5222	25.4493	25.5994	26.8024				15	15	15	40.5	40.5	40.5	70.379	0	143.85	1532800000	72	ADR58765.1	ADR58765.1	719		Sulfatase domain-containing protein OS=Pseudomonas putida (strain BIRD-1) GN=PPUBIRD1_1083 SV=1 UP=UP000008715:Chromosome
26.6503	26.2225	24.1976	26.573	25.4943	26.907	24.8829	24.9181	26.9649	26.6	25.2881	26.1565				9	9	9	27.2	27.2	27.2	51.349	0	21.767	567640000	33	ADR58766.1	ADR58766.1	720		CumA OS=Pseudomonas putida (strain BIRD-1) GN=cumA SV=1 UP=UP000008715:Chromosome
28.8764	27.907	27.6418	28.0871	27.8547	28.129	27.6521	28.8568	27.8989	24.8935	25.3573	27.5758				10	10	10	29.9	29.9	29.9	55.041	0	36.242	1632800000	47	ADR58768.1	ADR58768.1	722		Membrane-bound lytic murein transglycosylase F OS=Pseudomonas putida (strain BIRD-1) GN=PPUBIRD1_1086 SV=1 UP=UP000008715:Chromosome
34.498	34.329	34.1919	33.7415	34.0157	33.5777	33.6137	33.5046	33.2399	34.3988	34.3886	34.1999				79	79	79	74.1	74.1	74.1	140.73	0	323.31	114680000000	1492	ADR58769.1	ADR58769.1	723		Phosphoribosylformylglycinamidine synthase OS=Pseudomonas putida (strain BIRD-1) GN=PPUBIRD1_1087 SV=1 UP=UP000008715:Chromosome
25.2268	25.0461	24.5375	34.1454	34.2425	34.5897	28.576	25.338	25.4797	34.4984	33.7784	33.9306				34	34	34	43.7	43.7	43.7	74.361	0	323.31	37714000000	414	ADR58775.1	ADR58775.1	725		UxpB OS=Pseudomonas putida (strain BIRD-1) GN=uxpB SV=1 UP=UP000008715:Chromosome
26.0693	26.0093	25.6256	27.3382	27.5205	28.5725	26.1299	26.7525	25.3201	27.2245	27.4222	27.2666				10	10	10	24.4	24.4	24.4	59.506	0	40.483	343790000	31	ADR58776.1	ADR58776.1	726		UxpA OS=Pseudomonas putida (strain BIRD-1) GN=uxpA SV=1 UP=UP000008715:Chromosome
24.7012	25.441	24.9756	26.821	26.7729	27.3699	25.4044	25.9328	27.2231	26.5803	26.9123	26.7205				6	6	6	17.8	17.8	17.8	62.26	0	59.206	237380000	31	ADR58778.1	ADR58778.1	727		General secretion pathway protein D OS=Pseudomonas putida (strain BIRD-1) GN=PPUBIRD1_1096 SV=1 UP=UP000008715:Chromosome
24.2641	28.3213	28.3793	28.2435	28.0074	25.8269	28.3514	28.2508	25.3645	28.5795	24.9699	27.9971				11	11	11	55.7	55.7	55.7	28.286	0	33.971	1517100000	48	ADR58788.1	ADR58788.1	728		FAD-binding 9, siderophore-interacting domain-containing protein OS=Pseudomonas putida (strain BIRD-1) GN=PPUBIRD1_1106 SV=1 UP=UP000008715:Chromosome
26.8781	26.6486	28.0824	26.9465	27.6429	25.7841	27.1973	27.9512	25.429	27.3069	25.7284	26.227				8	8	8	58	58	58	20.303	0	64.98	846480000	51	ADR58789.1	ADR58789.1	729		PadR family transcriptional regulator OS=Pseudomonas putida (strain BIRD-1) GN=PPUBIRD1_1107 SV=1 UP=UP000008715:Chromosome
30.3706	29.568	29.9386	29.7036	29.871	30.1672	30.2357	30.0328	30.2901	28.9046	28.8776	29.1203				44	44	44	54.7	54.7	54.7	117.14	0	194.76	5989100000	255	ADR58790.1	ADR58790.1	730		Hypothetical protein, conserved OS=Pseudomonas putida (strain BIRD-1) GN=PPUBIRD1_1108 SV=1 UP=UP000008715:Chromosome
24.5715	26.2703	22.8843	25.0062	24.7387	26.8645	23.6375	25.9963	26.399	25.0315	25.2339	25.0917				2	2	2	4	4	4	50.844	0	59.514	80425000	23	ADR58791.1	ADR58791.1	731		Amino acid permease-associated region OS=Pseudomonas putida (strain BIRD-1) GN=PPUBIRD1_1109 SV=1 UP=UP000008715:Chromosome
27.5839	26.5686	26.553	27.6489	28.4744	27.6709	28.5156	28.8948	28.0037	29.2175	29.2993	29.1464				15	15	15	35.1	35.1	35.1	59.112	0	141.06	1839700000	133	ADR58792.1;ADR58000.1	ADR58792.1	732		Glutamate synthase (NADPH) OS=Pseudomonas putida (strain BIRD-1) GN=PPUBIRD1_1110 SV=1 UP=UP000008715:Chromosome
27.3954	27.7473	27.732	26.1346	26.7363	25.9915	26.0148	27.9793	26.3005	25.9526	25.7302	26.9683				6	6	6	21.6	21.6	21.6	33.975	0	58.971	810400000	30	ADR58795.1;ADR60589.1	ADR58795.1	734		MetR OS=Pseudomonas putida (strain BIRD-1) GN=metR SV=1 UP=UP000008715:Chromosome
30.0389	29.7716	29.7496	28.7584	28.9042	28.4305	29.0453	28.7945	26.3287	28.7475	27.0117	28.1248				20	20	20	45.7	45.7	45.7	48.717	0	194.11	4002200000	145	ADR58798.1	ADR58798.1	735		Two component, sigma54 specific, transcriptional regulator, Fis family OS=Pseudomonas putida (strain BIRD-1) GN=PPUBIRD1_1116 SV=1 UP=UP000008715:Chromosome
29.304	29.1139	28.9737	28.1009	29.4061	27.3252	29.1616	29.1613	25.6069	27.5065	27.0946	27.3117				14	14	14	32.7	32.7	32.7	67.923	0	122.02	2886800000	90	ADR58799.1	ADR58799.1	736		Integral membrane sensor signal transduction histidine kinase OS=Pseudomonas putida (strain BIRD-1) GN=PPUBIRD1_1117 SV=1 UP=UP000008715:Chromosome
32.3353	31.7522	31.4364	31.7413	31.5789	32.544	31.6203	31.4762	33.5727	29.6385	29.6995	30.0491				17	17	17	60.2	60.2	60.2	26.88	0	266.05	25110000000	215	ADR58800.1	ADR58800.1	737		ABC transporter related protein OS=Pseudomonas putida (strain BIRD-1) GN=PPUBIRD1_1118 SV=1 UP=UP000008715:Chromosome
30.4884	29.6379	30.119	29.726	30.0691	29.9821	30.6291	30.1494	30.6438	28.3418	28.3999	26.4022				4	4	4	18.8	18.8	18.8	24.744	0	72.873	6434100000	94	ADR58801.1	ADR58801.1	738		Polar amino acid ABC transporter, inner membrane subunit OS=Pseudomonas putida (strain BIRD-1) GN=PPUBIRD1_1119 SV=1 UP=UP000008715:Chromosome
32.1317	31.7758	31.6775	31.7294	31.6743	31.9176	31.9422	31.8553	32.4875	29.9471	29.9101	29.8409				7	7	7	35.5	35.5	35.5	27.464	0	107.23	20489000000	169	ADR58802.1	ADR58802.1	739		Polar amino acid ABC transporter inner membrane subunit OS=Pseudomonas putida (strain BIRD-1) GN=PPUBIRD1_1120 SV=1 UP=UP000008715:Chromosome
33.7057	34.4395	35.2548	34.2779	33.6069	33.4926	35.2173	35.0536	34.6653	30.5929	30.1795	28.71				32	32	32	79.7	79.7	79.7	33.239	0	323.31	130790000000	754	ADR58803.1	ADR58803.1	740		Extracellular solute-binding protein OS=Pseudomonas putida (strain BIRD-1) GN=PPUBIRD1_1121 SV=1 UP=UP000008715:Chromosome
24.9538	26.7133	24.5256	25.5272	25.2337	25.2659	26.167	26.2853	25.5857	25.732	26.5502	25.4744				5	5	5	9	9	9	56.78	0	7.6902	55770000	9	ADR58805.1	ADR58805.1	741		GlpD OS=Pseudomonas putida (strain BIRD-1) GN=glpD SV=1 UP=UP000008715:Chromosome
25.4857	25.0675	24.8293	26.6276	24.6849	26.9465	26.2315	26.1011	26.2205	28.3313	31.2825	27.6315				16	16	16	42.5	42.5	42.5	55.315	0	73.533	1172400000	63	ADR58807.1	ADR58807.1	743		GlpK OS=Pseudomonas putida (strain BIRD-1) GN=glpK SV=1 UP=UP000008715:Chromosome
28.2182	27.7413	27.925	27.6469	27.1651	27.7186	25.5277	26.3886	26.6089	28.0873	27.5761	27.4526				10	10	10	60.9	60.9	60.9	16.529	0	31.03	1303500000	40	ADR58809.1	ADR58809.1	744		YbaK/ebsC protein OS=Pseudomonas putida (strain BIRD-1) GN=PPUBIRD1_1127 SV=1 UP=UP000008715:Chromosome
28.9411	29.2293	29.0385	27.2622	28.0243	26.6652	28.1858	28.0997	27.0658	26.0742	26.8906	26.7361				13	13	13	62.1	62.1	62.1	40.225	0	106.23	2207200000	96	ADR58810.1	ADR58810.1	745		ABC transporter ATP-binding protein OS=Pseudomonas putida (strain BIRD-1) GN=PPUBIRD1_1128 SV=1 UP=UP000008715:Chromosome
27.8554	26.3214	28.1537	27.458	28.2754	26.4134	29.7816	30.4248	26.8423	28.8904	28.6625	26.4135				14	14	14	46.7	46.7	46.7	34.424	0	84.245	2600200000	97	ADR58811.1	ADR58811.1	746		Ornithine carbamoyltransferase OS=Pseudomonas putida (strain BIRD-1) GN=PPUBIRD1_1129 SV=1 UP=UP000008715:Chromosome
24.6102	25.0272	25.3259	27.9553	26.465	28.4326	27.2858	27.9535	27.1882	27.9819	25.7301	25.7721				3	3	3	30.6	30.6	30.6	12.137	0	10.263	537790000	22	ADR58813.1	ADR58813.1	748		Glutaredoxin-like protein OS=Pseudomonas putida (strain BIRD-1) GN=PPUBIRD1_1131 SV=1 UP=UP000008715:Chromosome
25.5796	26.6777	25.0319	29.8425	30.6307	31.3938	31.4094	31.1648	31.6038	32.4981	32.4274	32.133				17	17	17	83.4	83.4	83.4	17.971	0	323.31	10314000000	247	ADR58814.1	ADR58814.1	749		Bfr OS=Pseudomonas putida (strain BIRD-1) GN=bfr SV=1 UP=UP000008715:Chromosome
34.8595	34.5493	35.0748	34.3895	34.4756	34.1249	34.0174	33.5049	33.4117	35.8324	35.721	35.5701				17	17	17	83	83	83	21.729	0	323.31	193620000000	841	ADR58816.1	ADR58816.1	750		Anti-oxidant AhpCTSA family protein OS=Pseudomonas putida (strain BIRD-1) GN=PPUBIRD1_1134 SV=1 UP=UP000008715:Chromosome
27.3402	25.1862	27.0538	27.3515	27.4816	26.0558	24.79	24.7717	25.0904	25.3202	25.7819	25.5671				5	5	5	37.9	37.9	37.9	24.788	0	85.522	595380000	26	ADR58817.1	ADR58817.1	751		Ribonuclease T OS=Pseudomonas putida (strain BIRD-1) GN=PPUBIRD1_1135 SV=1 UP=UP000008715:Chromosome
28.0767	27.3376	28.4309	26.1583	28.2704	25.0953	26.772	28.254	26.1668	27.1683	25.6304	25.8566				11	11	11	50.9	50.9	50.9	38.474	0	150.53	1282800000	58	ADR58818.1	ADR58818.1	752		PyrC OS=Pseudomonas putida (strain BIRD-1) GN=pyrC SV=1 UP=UP000008715:Chromosome
29.7924	27.9633	29.0697	27.8507	29.2343	29.5849	29.5503	29.2262	29.2133	29.0571	28.4211	29.0679				22	22	22	79.4	79.4	79.4	34.961	0	86.565	3884200000	127	ADR58819.1	ADR58819.1	753		OmpA/MotB domain-containing protein OS=Pseudomonas putida (strain BIRD-1) GN=PPUBIRD1_1137 SV=1 UP=UP000008715:Chromosome
33.4952	33.6303	33.8021	33.5793	33.9342	33.4448	33.6294	33.4793	33.0719	33.9284	33.722	33.606				33	33	33	80.5	80.5	80.5	45.164	0	323.31	79375000000	711	ADR58820.1	ADR58820.1	754		ArgG OS=Pseudomonas putida (strain BIRD-1) GN=argG SV=1 UP=UP000008715:Chromosome
31.4853	31.8787	32.0314	31.2045	31.4514	30.9239	31.4894	31.655	30.5157	31.4674	31.4789	31.0539				37	37	37	62	62	62	75.176	0	309.39	19250000000	355	ADR58829.1	ADR58829.1	757		Methionyl-tRNA synthetase OS=Pseudomonas putida (strain BIRD-1) GN=PPUBIRD1_1147 SV=1 UP=UP000008715:Chromosome
30.6185	30.9412	30.2597	30.0414	30.5648	29.8924	29.9839	29.8691	29.5887	30.251	30.0385	29.9058				11	11	11	44	44	44	38.221	0	85.203	8377100000	109	ADR58830.1	ADR58830.1	758		Hypothetical protein, conserved OS=Pseudomonas putida (strain BIRD-1) GN=PPUBIRD1_1148 SV=1 UP=UP000008715:Chromosome
26.5826	24.685	30.3632	28.2151	27.0393	26.8669	28.1777	28.0429	25.7595	28.7301	29.015	28.7933				13	13	13	42.6	42.6	42.6	40.863	0	117.46	2838900000	75	ADR58836.1	ADR58836.1	761		Succinylglutamate desuccinylase/aspartoacylase OS=Pseudomonas putida (strain BIRD-1) GN=PPUBIRD1_1154 SV=1 UP=UP000008715:Chromosome
31.4533	31.0104	30.9618	31.2161	31.3609	31.9573	31.6099	31.4749	32.179	32.1906	31.9627	32.138				43	43	43	74	74	74	88.7	0	323.31	18049000000	486	ADR58839.1	ADR58839.1	762		Acyl-homoserine lactone acylase quiP OS=Pseudomonas putida (strain BIRD-1) GN=PPUBIRD1_1157 SV=1 UP=UP000008715:Chromosome
26.2809	26.2542	26.01	25.1424	26.347	25.2768	26.3268	27.0492	25.9697	25.2973	25.581	25.8136				8	8	8	22.8	22.8	22.8	50.909	0	18.93	293050000	19	ADR58840.1	ADR58840.1	763		GntR family transcriptional regulator OS=Pseudomonas putida (strain BIRD-1) GN=PPUBIRD1_1158 SV=1 UP=UP000008715:Chromosome
30.6699	29.7375	30.1006	28.9596	30.217	29.3961	29.3023	29.8603	28.7241	29.9545	29.1208	28.8015				15	15	15	73.3	73.3	73.3	29.392	0	233.16	6442600000	107	ADR58842.1	ADR58842.1	764		Synthetase, putative OS=Pseudomonas putida (strain BIRD-1) GN=PPUBIRD1_1160 SV=1 UP=UP000008715:Chromosome
30.8229	30.8163	31.1385	28.7188	28.939	28.0024	29.1735	28.8806	27.3582	30.7016	30.0558	29.1848				12	12	12	44.3	44.3	44.3	32.611	0	115.89	8456900000	148	ADR58844.1	ADR58844.1	766		Pyridoxal-phosphate dependent enzyme family protein OS=Pseudomonas putida (strain BIRD-1) GN=PPUBIRD1_1162 SV=1 UP=UP000008715:Chromosome
27.5426	26.6134	26.8383	27.3175	27.4086	26.1509	27.4487	27.5362	26.8154	26.5307	26.363	26.9398				3	3	3	24.2	24.2	24.2	18.073	0	11.36	714870000	25	ADR58846.1	ADR58846.1	767		Putative lipoprotein OS=Pseudomonas putida (strain BIRD-1) GN=PPUBIRD1_1164 SV=1 UP=UP000008715:Chromosome
28.3839	28.1514	28.3944	28.0463	25.7875	27.5534	27.8717	27.726	26.3505	26.1339	26.0313	27.6126				7	7	7	62.8	62.8	62.8	18.376	0	24.885	1361400000	41	ADR58848.1	ADR58848.1	769		Hypothetical protein, conserved OS=Pseudomonas putida (strain BIRD-1) GN=PPUBIRD1_1166 SV=1 UP=UP000008715:Chromosome
35.2008	34.6364	34.5563	35.7602	35.8907	36.78	35.6816	35.5483	36.3276	35.5912	35.268	35.453				11	11	11	52.6	52.6	52.6	24.084	0	323.31	251000000000	551	ADR58849.1	ADR58849.1	770		OmpA/MotB domain protein OS=Pseudomonas putida (strain BIRD-1) GN=PPUBIRD1_1167 SV=1 UP=UP000008715:Chromosome
32.3298	31.2059	31.4905	31.9592	32.1949	32.5793	32.726	32.5195	32.8916	31.7467	31.4457	31.6567				11	11	11	37.7	37.7	37.7	24.634	0	323.31	24006000000	297	ADR58850.1	ADR58850.1	771		OmpA/MotB domain protein OS=Pseudomonas putida (strain BIRD-1) GN=PPUBIRD1_1168 SV=1 UP=UP000008715:Chromosome
26.0436	24.5285	24.1905	26.0637	25.2495	25.505	25.5136	24.372	26.4914	25.9148	26.1641	26.251				8	8	8	12.6	12.6	12.6	79.041	0	13.589	106980000	18	ADR58853.1	ADR58853.1	772		DinG OS=Pseudomonas putida (strain BIRD-1) GN=dinG SV=1 UP=UP000008715:Chromosome
26.3751	27.6409	29.1166	26.8455	27.2454	26.0624	27.2076	26.959	26.7402	27.1822	25.5445	26.8923				23	23	23	40.9	40.9	40.9	82.135	0	53.343	1157200000	66	ADR58854.1	ADR58854.1	773		Beta-agarase OS=Pseudomonas putida (strain BIRD-1) GN=PPUBIRD1_1172 SV=1 UP=UP000008715:Chromosome
31.046	31.178	31.6125	30.2546	30.5931	30.225	30.5349	30.3513	28.1669	31.427	30.7462	30.9922				15	15	15	82.3	82.3	82.3	24.594	0	201.46	11933000000	170	ADR58857.1	ADR58857.1	776		Pyridoxine/pyridoxamine 5'-phosphate oxidase OS=Pseudomonas putida (strain BIRD-1) GN=PPUBIRD1_1175 SV=1 UP=UP000008715:Chromosome
33.9792	33.2346	33.5179	33.3029	33.5351	34.2025	33.1837	33.0644	33.4365	33.8431	33.5637	33.522				9	9	9	66.9	66.9	66.9	15.682	0	323.31	76015000000	473	ADR58859.1	ADR58859.1	777		17 kDa surface antigen OS=Pseudomonas putida (strain BIRD-1) GN=PPUBIRD1_1177 SV=1 UP=UP000008715:Chromosome
29.072	28.5093	29.9154	28.3992	27.2987	27.2356	29.0941	28.9332	26.3082	29.1002	28.9606	29.0121				22	22	22	48	48	48	58.384	0	207.29	3530500000	132	ADR58861.1	ADR58861.1	778		FAD dependent oxidoreductase OS=Pseudomonas putida (strain BIRD-1) GN=PPUBIRD1_1179 SV=1 UP=UP000008715:Chromosome
27.809	27.5251	27.387	24.7652	27.6268	28.3103	27.2396	27.2994	28.2783	27.5609	27.5497	26.0803				6	6	6	28.6	28.6	28.6	24.273	0	75.72	1069400000	53	ADR58862.1	ADR58862.1	779		Membrane protein-like protein OS=Pseudomonas putida (strain BIRD-1) GN=PPUBIRD1_1180 SV=1 UP=UP000008715:Chromosome
31.2819	30.7367	30.8804	30.1847	30.8208	31.0309	31.6164	31.4995	31.1091	29.4796	29.735	29.41				16	16	16	68.2	68.2	68.2	25.545	0	323.31	14253000000	220	ADR58863.1	ADR58863.1	780		BraG OS=Pseudomonas putida (strain BIRD-1) GN=braG SV=1 UP=UP000008715:Chromosome
31.3481	30.6478	30.8919	30.5281	31.0151	31.0583	31.6289	31.3855	31.7516	29.938	29.9995	29.8813				16	16	15	81.6	81.6	81.6	28.32	0	322.83	12820000000	216	ADR58864.1	ADR58864.1	781		LivG OS=Pseudomonas putida (strain BIRD-1) GN=livG SV=1 UP=UP000008715:Chromosome
28.5276	27.7177	28.1376	28.0648	28.2005	28.3095	29.0636	28.5755	29.0895	25.473	26.5561	27.7635				6	6	5	19.4	19.4	16.3	46.331	0	22.099	1755900000	40	ADR58865.1	ADR58865.1	782		LivM OS=Pseudomonas putida (strain BIRD-1) GN=livM SV=1 UP=UP000008715:Chromosome
31.9105	30.3645	31.47	32.2552	32.3647	32.2253	33.7741	33.391	33.2528	26.3784	25.4537	24.9091				23	23	23	73.3	73.3	73.3	39.401	0	323.31	25608000000	357	ADR58867.1	ADR58867.1	783		BraC OS=Pseudomonas putida (strain BIRD-1) GN=braC SV=1 UP=UP000008715:Chromosome
27.6155	25.9096	27.2239	25.1116	27.7129	26.9074	26.9046	27.2863	26.2132	28.8879	28.789	28.2628				20	20	20	30.5	30.5	30.5	82.764	0	86.637	1275300000	72	ADR58869.1	ADR58869.1	784		GGDEF domain-containing protein OS=Pseudomonas putida (strain BIRD-1) GN=PPUBIRD1_1187 SV=1 UP=UP000008715:Chromosome
31.7697	31.6829	31.6662	31.0833	31.6123	31.2354	31.4075	31.3688	30.7745	31.3651	31.1904	31.1199				36	36	36	50.1	50.1	50.1	106.03	0	323.31	18764000000	375	ADR58870.1	ADR58870.1	785		HepA OS=Pseudomonas putida (strain BIRD-1) GN=hepA SV=1 UP=UP000008715:Chromosome
28.5858	28.2154	28.5785	27.4536	28.0052	28.3589	28.8485	28.4558	28.511	28.2224	26.6745	27.914				6	6	6	44.6	44.6	44.6	25.131	0	105.11	2099100000	61	ADR58871.1	ADR58871.1	786		Hypothetical protein, conserved OS=Pseudomonas putida (strain BIRD-1) GN=PPUBIRD1_1189 SV=1 UP=UP000008715:Chromosome
28.2576	28.2595	28.0765	28.474	28.3896	28.4563	28.0032	27.8808	28.4468	28.106	27.1373	27.6057				10	10	10	47.8	47.8	47.8	32.381	0	99.069	1765600000	90	ADR58877.1	ADR58877.1	788		Secretion protein HlyD family protein OS=Pseudomonas putida (strain BIRD-1) GN=PPUBIRD1_1195 SV=1 UP=UP000008715:Chromosome
30.3096	29.4969	29.7581	29.6522	30.2608	29.8974	29.9467	30.2413	28.9519	29.0562	29.2194	29.0782				25	25	25	38.4	38.4	38.4	95.904	0	323.31	6096300000	224	ADR58879.1	ADR58879.1	789		Diguanylate cyclase/phosphodiesterase with PAS/PAC and GAF sensor(s) OS=Pseudomonas putida (strain BIRD-1) GN=PPUBIRD1_1197 SV=1 UP=UP000008715:Chromosome
32.6433	32.1188	32.3775	32.5668	32.9366	32.3544	32.7162	32.6005	31.6329	33.2799	33.3408	33.1056				16	16	16	62.7	62.7	62.7	47.028	0	323.31	40772000000	379	ADR60045.1;ADR58882.1	ADR60045.1	791		#N/A
27.7645	28.3554	28.0393	28.9421	28.5138	28.074	28.4997	28.5014	26.3836	29.2219	29.3487	29.1618				7	7	7	73.2	73.2	73.2	14.139	0	117.51	2066400000	70	ADR60046.1;ADR58883.1	ADR60046.1	792		#N/A
29.195	29.1924	29.0063	28.8188	28.8222	28.8054	29.0382	28.974	26.7017	29.0436	28.6399	28.6142				6	6	6	50.2	50.2	50.2	22.615	0	70.001	2951000000	61	ADR58889.1	ADR58889.1	794		Glutathione S-transferase domain-containing protein OS=Pseudomonas putida (strain BIRD-1) GN=PPUBIRD1_1207 SV=1 UP=UP000008715:Chromosome
26.7738	24.9123	27.1969	26.9922	25.3772	25.5121	25.6692	25.3428	25.97	25.9305	25.1097	26.6994				4	4	4	17.5	17.5	17.5	29.375	0	10.119	296400000	9	ADR58898.1	ADR58898.1	799		NAD-dependent epimerase/dehydratase OS=Pseudomonas putida (strain BIRD-1) GN=PPUBIRD1_1216 SV=1 UP=UP000008715:Chromosome
30.2488	30.3827	29.8494	29.4832	29.3926	29.1503	28.8175	28.2028	29.1147	31.1946	31.11	30.7059				20	20	20	63.2	63.2	63.2	46.989	0	269.17	6375300000	150	ADR58900.1	ADR58900.1	800		NrdB OS=Pseudomonas putida (strain BIRD-1) GN=nrdB SV=1 UP=UP000008715:Chromosome
32.8936	32.9509	32.6326	31.8149	32.2422	31.8552	31.8318	31.7275	30.4232	33.7141	33.6809	33.5592				57	57	57	70.8	70.8	70.8	106.92	0	323.31	43553000000	771	ADR58902.1	ADR58902.1	801		NrdA OS=Pseudomonas putida (strain BIRD-1) GN=nrdA SV=1 UP=UP000008715:Chromosome
27.7247	27.7848	29.5437	29.9126	29.3987	29.4349	31.1464	30.527	29.9881	26.3511	25.3069	24.8431				15	15	15	80.6	80.6	80.6	28.494	0	187.69	3742700000	104	ADR58907.1	ADR58907.1	803		Dienelactone hydrolase OS=Pseudomonas putida (strain BIRD-1) GN=PPUBIRD1_1225 SV=1 UP=UP000008715:Chromosome
27.4872	26.3307	27.2021	26.0494	25.7181	25.7199	24.5343	26.855	25.8986	26.9834	25.0287	26.489				7	7	7	50.2	50.2	50.2	25.681	0	16.761	495690000	19	ADR58909.1	ADR58909.1	805		Two component transcriptional regulator OS=Pseudomonas putida (strain BIRD-1) GN=PPUBIRD1_1227 SV=1 UP=UP000008715:Chromosome
29.0165	29.3672	27.9699	29.6805	30.003	29.8512	29.6374	29.0155	29.8273	30.131	30.2668	30.1363				5	5	5	15.5	15.5	15.5	46.298	0	69.926	4388500000	97	ADR58911.1	ADR58911.1	807		DctA OS=Pseudomonas putida (strain BIRD-1) GN=dctA SV=1 UP=UP000008715:Chromosome
29.9997	29.4762	29.4851	28.9889	28.862	26.0249	28.6384	28.4904	27.3971	28.5035	26.6555	28.7673				11	11	11	79.1	79.1	79.1	17.593	0	98.838	3628500000	95	ADR58913.1	ADR58913.1	808		Hypothetical protein, conserved OS=Pseudomonas putida (strain BIRD-1) GN=PPUBIRD1_1231 SV=1 UP=UP000008715:Chromosome
26.3832	27.5067	26.1037	27.5339	27.0057	26.3207	26.0849	25.9206	26.8467	27.1774	27.1569	28.4455				10	10	10	45.8	45.8	45.8	26.723	0	25.821	919760000	59	ADR58914.1	ADR58914.1	809		RNA-binding S4 domain-containing protein OS=Pseudomonas putida (strain BIRD-1) GN=PPUBIRD1_1232 SV=1 UP=UP000008715:Chromosome
25.3549	25.416	25.7771	25.1146	25.3907	25.4689	26.1446	26.425	26.0339	28.0087	27.4839	27.2322				5	5	5	14.7	14.7	14.7	49.321	0	17.745	341770000	25	ADR58916.1	ADR58916.1	810		RimO OS=Pseudomonas putida (strain BIRD-1) GN=rimO SV=1 UP=UP000008715:Chromosome
28.102	27.4308	27.2804	27.4963	27.824	27.9378	27.2374	25.0942	25.7086	27.5151	27.3993	27.3926				6	6	6	12.8	12.8	12.8	66.545	0	24.25	1092400000	53	ADR58917.1	ADR58917.1	811		Probable potassium transport system protein kup OS=Pseudomonas putida (strain BIRD-1) GN=PPUBIRD1_1236 SV=1 UP=UP000008715:Chromosome
28.1702	27.9384	27.7841	26.7352	28.6103	28.3198	28.4205	27.9133	28.7547	27.7376	24.9836	27.5712				9	9	9	30.6	30.6	30.6	35.725	0	161.31	1558200000	88	ADR58921.1	ADR58921.1	814		Putative lipoprotein OS=Pseudomonas putida (strain BIRD-1) GN=PPUBIRD1_1240 SV=1 UP=UP000008715:Chromosome
32.6274	33.5981	33.914	33.5232	33.7126	33.2735	33.6533	33.4503	33.1528	33.4416	33.4043	33.2672				35	35	35	64.3	64.3	64.3	63.637	0	323.31	67818000000	702	ADR58922.1	ADR58922.1	815		ProS OS=Pseudomonas putida (strain BIRD-1) GN=proS SV=1 UP=UP000008715:Chromosome
36.8421	36.4998	36.4506	36.9345	36.8087	37.7268	37.7973	37.5478	38.7034	36.2624	35.9811	36.1117				29	29	28	64.9	64.9	63.2	46.155	0	323.31	751640000000	1824	ADR58923.1	ADR58923.1	816		OprD OS=Pseudomonas putida (strain BIRD-1) GN=oprD SV=1 UP=UP000008715:Chromosome
29.4839	28.0163	28.4579	27.5192	27.7426	27.8838	28.6251	28.8965	27.7944	28.1275	28.0638	25.9976				8	8	8	33.5	33.5	33.5	21.399	0	94.776	2455400000	99	ADR58926.1	ADR58926.1	818		Cold-shock DNA-binding domain-containing protein OS=Pseudomonas putida (strain BIRD-1) GN=PPUBIRD1_1246 SV=1 UP=UP000008715:Chromosome
33.6149	32.9453	33.3781	31.1303	32.0329	31.7561	31.2482	31.0188	30.8569	32.6539	32.58	32.3511				12	12	12	84.7	84.7	84.7	17.803	0	306.31	45083000000	283	ADR58927.1	ADR58927.1	819		Ferritin Dps family protein OS=Pseudomonas putida (strain BIRD-1) GN=PPUBIRD1_1247 SV=1 UP=UP000008715:Chromosome
33.1988	33.6975	34.0287	33.9286	33.7393	33.2866	33.7794	33.5216	33.3255	33.7902	33.7395	33.6513				45	45	45	70.9	70.9	70.9	66.567	0	323.31	80846000000	820	ADR58930.1	ADR58930.1	820		AspS OS=Pseudomonas putida (strain BIRD-1) GN=aspS SV=1 UP=UP000008715:Chromosome
27.6317	27.4566	27.7028	27.2312	23.936	25.5378	27.3393	26.3582	23.9026	27.0513	26.6588	25.7063				6	6	6	22	22	22	22.384	0	25.931	752400000	27	ADR58933.1	ADR58933.1	823		RuvA OS=Pseudomonas putida (strain BIRD-1) GN=ruvA SV=1 UP=UP000008715:Chromosome
28.577	28.5424	28.1986	24.9323	25.5434	24.7752	24.95	25.8862	26.6428	28.329	26.2787	26.5054				13	13	13	60.3	60.3	60.3	38.536	0	88.301	1324800000	57	ADR58934.1	ADR58934.1	824		RuvB OS=Pseudomonas putida (strain BIRD-1) GN=ruvB SV=1 UP=UP000008715:Chromosome
31.1145	30.8401	30.6311	30.6526	30.9161	31.1543	30.9727	30.7358	31.0589	30.6279	30.4643	30.4094				11	11	11	39.8	39.8	39.8	25.31	0	116.86	11066000000	202	ADR58936.1	ADR58936.1	825		TolQ OS=Pseudomonas putida (strain BIRD-1) GN=tolQ SV=1 UP=UP000008715:Chromosome
28.49	27.5688	27.4859	26.7236	28.0328	25.878	28.6287	28.0256	28.6644	27.996	25.9984	24.7721				7	7	7	57.3	57.3	57.3	16.247	0	67.651	1634700000	36	ADR58937.1	ADR58937.1	826		TolR OS=Pseudomonas putida (strain BIRD-1) GN=tolR SV=1 UP=UP000008715:Chromosome
24.4363	25.8244	23.9095	25.508	25.5141	25.8607	25.2519	27.3817	26.3605	25.6375	24.7465	25.0234				2	2	2	17.2	17.2	17.2	14.166	0	30.554	217430000	15	ADR58938.1	ADR58938.1	827		Protein TolA OS=Pseudomonas putida (strain BIRD-1) GN=PPUBIRD1_1258 SV=1 UP=UP000008715:Chromosome
32.0947	31.7672	31.8445	31.7452	31.8884	32.1087	32.1714	32.1293	31.9781	31.7511	31.466	31.3849				28	28	28	68.6	68.6	68.6	46.25	0	259.57	23035000000	312	ADR58940.1	ADR58940.1	829		TolB OS=Pseudomonas putida (strain BIRD-1) GN=tolB SV=1 UP=UP000008715:Chromosome
36.064	36.1199	35.502	35.8779	36.5264	36.8843	36.4426	36.144	37.0204	35.8837	35.4671	35.5151				15	15	15	78.3	78.3	78.3	17.833	0	323.31	423200000000	1164	ADR58941.1	ADR58941.1	830		OprL OS=Pseudomonas putida (strain BIRD-1) GN=oprL SV=1 UP=UP000008715:Chromosome
27.9474	29.3511	29.2231	29.1197	28.667	28.6427	27.9808	27.4352	28.5541	29.3922	29.4736	29.3676				10	10	10	61.2	61.2	61.2	23.961	0	22.883	2619600000	77	ADR58944.1	ADR58944.1	832		ExsB OS=Pseudomonas putida (strain BIRD-1) GN=exsB SV=1 UP=UP000008715:Chromosome
32.2639	31.3022	31.5855	30.6376	31.0986	31.3144	31.245	30.7502	31.0307	29.8177	29.373	29.806				22	22	22	54.8	54.8	54.8	57.557	0	280.67	16753000000	286	ADR58948.1	ADR58948.1	833		Hypothetical protein, conserved OS=Pseudomonas putida (strain BIRD-1) GN=PPUBIRD1_1268 SV=1 UP=UP000008715:Chromosome
25.6392	25.1059	24.921	25.937	26.4257	25.2625	26.0155	26.6525	25.8143	26.9372	26.322	27.3593				6	6	6	15.3	15.3	15.3	38.416	0	9.5802	561110000	20	ADR58949.1	ADR58949.1	834		NadA OS=Pseudomonas putida (strain BIRD-1) GN=nadA SV=1 UP=UP000008715:Chromosome
31.0174	30.2858	30.7148	30.4841	31.241	30.2097	30.7675	31.0224	29.2669	30.2075	29.5081	29.703				21	21	21	49.6	49.6	49.6	53.221	0	169.95	9567400000	135	ADR58950.1	ADR58950.1	835		Peptidase M48 Ste24p OS=Pseudomonas putida (strain BIRD-1) GN=PPUBIRD1_1270 SV=1 UP=UP000008715:Chromosome
27.5275	27.8622	27.7025	25.0901	25.9712	26.1748	25.0913	25.7882	26.3467	25.776	25.5474	26.1114				4	4	4	22.6	22.6	22.6	20.529	0	9.645	760220000	16	ADR58954.1	ADR58954.1	837		Glycine cleavage system transcriptional repressor, putative OS=Pseudomonas putida (strain BIRD-1) GN=PPUBIRD1_1274 SV=1 UP=UP000008715:Chromosome
29.1082	30.5036	31.1171	30.2855	29.3491	29.0467	31.1051	30.8801	29.9283	30.3834	30.2601	29.7347				17	17	17	72.9	72.9	72.9	31.654	0	173.76	8587000000	171	ADR58955.1	ADR58955.1	838		DapA_2 OS=Pseudomonas putida (strain BIRD-1) GN=dapA_2 SV=1 UP=UP000008715:Chromosome
33.197	32.4726	32.6634	32.1171	32.5532	32.499	32.7959	32.5559	32.9103	32.2506	31.8277	31.9566				26	26	26	74.5	74.5	74.5	40.8	0	323.31	37793000000	443	ADR58956.1	ADR58956.1	839		Hypothetical protein, conserved OS=Pseudomonas putida (strain BIRD-1) GN=PPUBIRD1_1276 SV=1 UP=UP000008715:Chromosome
33.0242	32.9757	32.7845	32.1915	32.4082	32.1628	32.1718	32.0248	31.4851	32.3715	31.9019	32.0808				33	33	33	84.7	84.7	84.7	26.916	0	246.33	38023000000	419	ADR58958.1	ADR58958.1	840		PurC OS=Pseudomonas putida (strain BIRD-1) GN=purC SV=1 UP=UP000008715:Chromosome
28.4906	27.7169	28.485	27.2319	27.92	28.3803	27.91	28.209	28.418	28.1302	27.5213	28.0304				10	10	10	42	42	42	30.027	0	287.66	1896600000	85	ADR58962.1	ADR58962.1	842		Hypothetical protein, conserved OS=Pseudomonas putida (strain BIRD-1) GN=PPUBIRD1_1283 SV=1 UP=UP000008715:Chromosome
24.1943	26.4469	25.2575	26.2629	25.4611	27.214	27.4868	27.425	27.4194	27.9915	28.4533	28.5659				12	12	12	25.6	25.6	25.6	67.147	0	50.243	544080000	40	ADR58964.1	ADR58964.1	843		Hypothetical protein, conserved OS=Pseudomonas putida (strain BIRD-1) GN=PPUBIRD1_1284 SV=1 UP=UP000008715:Chromosome
25.7047	26.7772	25.5149	25.5761	26.0456	27.1787	24.9859	25.5611	25.5154	27.7894	28.3444	27.8912				8	8	8	29.6	29.6	29.6	42.999	0	29.364	326810000	31	ADR58965.1	ADR58965.1	844		Hypothetical protein, conserved OS=Pseudomonas putida (strain BIRD-1) GN=PPUBIRD1_1285 SV=1 UP=UP000008715:Chromosome
32.0849	31.0455	31.3592	32.1485	31.978	32.6222	31.9709	31.4022	31.7254	29.8513	29.11	29.4662				3	3	3	49.2	49.2	49.2	6.7138	0	155.33	16080000000	75	ADR58967.1	ADR58967.1	845		Hypothetical protein, conserved OS=Pseudomonas putida (strain BIRD-1) GN=PPUBIRD1_1287 SV=1 UP=UP000008715:Chromosome
28.2103	28.2156	28.3796	29.8612	29.5391	29.3807	29.1578	29.436	28.055	29.1601	29.1174	29.1009				23	19	19	53.4	46.1	46.1	59.934	0	68.247	2683900000	125	ADR58968.1	ADR58968.1	846		Mqo2 OS=Pseudomonas putida (strain BIRD-1) GN=mqo2 SV=1 UP=UP000008715:Chromosome
27.5279	26.3719	28.4806	26.3057	24.4302	27.1558	26.2883	24.6204	26.2442	26.4134	26.187	26.206				12	12	12	48.8	48.8	48.8	39.835	0	38.816	731960000	44	ADR58970.1	ADR58970.1	848		XenA OS=Pseudomonas putida (strain BIRD-1) GN=xenA SV=1 UP=UP000008715:Chromosome
27.9083	27.2805	25.793	25.9965	27.2964	26.062	27.8792	25.1027	25.6674	25.0071	23.9072	25.0311				8	8	8	37.6	37.6	37.6	32.847	0	45.625	779490000	32	ADR58977.1	ADR58977.1	850		LysR family transcriptional regulator OS=Pseudomonas putida (strain BIRD-1) GN=PPUBIRD1_1297 SV=1 UP=UP000008715:Chromosome
26.9149	25.9473	29.6758	28.9603	25.7841	25.9225	28.5443	28.583	25.6407	28.9872	29.0926	28.4024				10	10	10	31	31	31	45.355	0	84.358	2101900000	49	ADR58983.1	ADR58983.1	853		Cystathionine gamma-lyase OS=Pseudomonas putida (strain BIRD-1) GN=PPUBIRD1_1304 SV=1 UP=UP000008715:Chromosome
28.4772	28.7144	28.8949	26.8673	27.8189	26.2563	28.0356	27.6887	25.1558	28.1032	27.4059	27.3329				17	17	17	58.1	58.1	58.1	42.64	0	73.557	2032100000	82	ADR58986.1	ADR58986.1	854		Rnd OS=Pseudomonas putida (strain BIRD-1) GN=rnd SV=1 UP=UP000008715:Chromosome
24.3431	25.4874	24.8798	25.5366	25.177	24.6616	25.3635	25.3447	26.3369	25.6433	25.7629	25.8793				7	7	7	30.3	30.3	30.3	33.941	0	15.308	229730000	27	ADR58988.1	ADR58988.1	855		D-isomer specific 2-hydroxyacid dehydrogenase, NAD-binding protein OS=Pseudomonas putida (strain BIRD-1) GN=PPUBIRD1_1309 SV=1 UP=UP000008715:Chromosome
31.0099	31.8124	31.344	30.5087	30.6066	30.3245	30.4475	30.2662	29.54	31.8718	31.697	31.6383				12	12	12	63.5	63.5	63.5	21.969	0	301.69	13629000000	188	ADR58990.1	ADR58990.1	856		Nitroreductase OS=Pseudomonas putida (strain BIRD-1) GN=PPUBIRD1_1310 SV=1 UP=UP000008715:Chromosome
28.8575	27.7956	27.9759	27.3979	28.3831	28.4845	28.5586	29.0079	28.556	28.7302	27.7287	27.9558				16	16	16	44.3	44.3	44.3	44.604	0	93.04	2452400000	107	ADR58991.1	ADR58991.1	857		Hypothetical protein, conserved OS=Pseudomonas putida (strain BIRD-1) GN=PPUBIRD1_1312 SV=1 UP=UP000008715:Chromosome
27.2518	27.5122	27.5006	27.1141	25.4481	26.0037	26.6912	25.2317	27.8476	25.3691	27.1901	26.2351				12	12	12	32.8	32.8	32.8	76.068	0	34.471	594090000	25	ADR58995.1	ADR58995.1	858		Oligopeptidase B OS=Pseudomonas putida (strain BIRD-1) GN=PPUBIRD1_1316 SV=1 UP=UP000008715:Chromosome
26.393	24.9225	27.6132	26.4516	26.1013	26.0783	27.1904	27.6058	26.8235	27.9	25.8803	25.9766				6	6	6	23.7	23.7	23.7	28.59	0	45.294	747510000	24	ADR58997.1	ADR58997.1	860		Glutamine amidotransferase, class-II OS=Pseudomonas putida (strain BIRD-1) GN=PPUBIRD1_1318 SV=1 UP=UP000008715:Chromosome
26.4496	26.9816	26.5247	26.4422	26.2624	26.2455	27.5291	27.352	26.6022	26.5094	26.1979	26.4929				6	6	6	36.4	36.4	36.4	27.718	0	36.906	622330000	52	ADR59001.1	ADR59001.1	863		Hypothetical protein, conserved OS=Pseudomonas putida (strain BIRD-1) GN=PPUBIRD1_1322 SV=1 UP=UP000008715:Chromosome
27.7056	28.4766	27.9919	25.6677	26.4295	26.8147	25.5219	25.5746	26.3069	25.6555	26.8116	25.4674				15	15	15	50	50	50	45.72	0	101.21	732390000	46	ADR59004.1	ADR59004.1	866		Hypothetical protein, conserved OS=Pseudomonas putida (strain BIRD-1) GN=PPUBIRD1_1325 SV=1 UP=UP000008715:Chromosome
31.4436	31.0742	31.1783	29.7207	30.2042	29.9421	30.1364	30.2953	28.9668	30.8834	30.4798	30.4216				17	17	17	52.7	52.7	52.7	32.158	0	135.47	10839000000	215	ADR59005.1	ADR59005.1	867		AAA family ATPase OS=Pseudomonas putida (strain BIRD-1) GN=PPUBIRD1_1326 SV=1 UP=UP000008715:Chromosome
29.532	30.672	32.3688	31.8636	30.5586	30.0851	32.1242	31.8003	30.5051	31.5507	31.4983	31.4037				13	13	13	73.8	73.8	73.8	34.34	0	274.16	17627000000	225	ADR59007.1	ADR59007.1	868		Cysteine synthase A OS=Pseudomonas putida (strain BIRD-1) GN=PPUBIRD1_1328 SV=1 UP=UP000008715:Chromosome
27.0946	25.2684	27.5802	28.1008	28.7516	28.343	28.3108	28.5319	25.2343	28.9724	28.4887	28.2215				13	13	13	39.5	39.5	39.5	35.873	0	26.444	1487500000	55	ADR59008.1	ADR59008.1	869		Hypothetical protein, conserved OS=Pseudomonas putida (strain BIRD-1) GN=PPUBIRD1_1329 SV=1 UP=UP000008715:Chromosome
29.2686	28.8799	29.2401	28.5158	28.4197	26.45	28.6071	28.4519	26.4505	28.851	28.7006	28.95				21	21	21	40.8	40.8	40.8	65.954	0	62.869	3062000000	105	ADR59012.1	ADR59012.1	870		AceK OS=Pseudomonas putida (strain BIRD-1) GN=aceK SV=1 UP=UP000008715:Chromosome
27.7925	26.6113	27.2165	26.3428	27.3223	26.5398	24.6536	27.1588	26.2977	26.4628	25.0761	24.639				11	11	11	39.9	39.9	39.9	33.738	0	27.828	695250000	49	ADR59013.1	ADR59013.1	871		Putative lipoprotein OS=Pseudomonas putida (strain BIRD-1) GN=PPUBIRD1_1334 SV=1 UP=UP000008715:Chromosome
27.8877	27.7616	27.6582	26.1821	27.8439	25.83	27.475	27.5743	26.5296	27.5918	25.8501	25.9067				10	10	10	42.1	42.1	42.1	30.958	0	39.571	1036200000	41	ADR59014.1	ADR59014.1	872		RNA binding S1 domain protein OS=Pseudomonas putida (strain BIRD-1) GN=PPUBIRD1_1335 SV=1 UP=UP000008715:Chromosome
27.5347	26.8179	26.9119	25.1392	27.1317	25.5435	25.8175	25.2425	25.3424	24.2371	25.9079	26.4227				7	7	7	74.6	74.6	74.6	14.285	0	19.998	590140000	33	ADR59015.1	ADR59015.1	873		Hypothetical protein, conserved OS=Pseudomonas putida (strain BIRD-1) GN=PPUBIRD1_1336 SV=1 UP=UP000008715:Chromosome
24.4454	26.8693	26.4636	27.37	26.9893	27.2129	26.7723	25.3203	25.26	27.1588	26.0463	25.8336				3	3	3	13.5	13.5	13.5	35.267	0	21.862	418280000	27	ADR59017.1	ADR59017.1	874		Putative ribonuclease BN OS=Pseudomonas putida (strain BIRD-1) GN=PPUBIRD1_1338 SV=1 UP=UP000008715:Chromosome
27.3663	28.08	29.4285	28.6036	27.6778	25.0689	29.7522	29.5148	26.9631	29.0715	28.2714	28.5123				8	8	8	68.9	68.9	68.9	18.376	0	134.55	2573500000	68	ADR59022.1	ADR59022.1	876		Activator of Hsp90 ATPase 1 family protein OS=Pseudomonas putida (strain BIRD-1) GN=PPUBIRD1_1343 SV=1 UP=UP000008715:Chromosome
28.7339	28.5103	28.5007	24.7261	28.3226	26.0459	28.3744	28.2342	25.3986	26.5579	28.1189	25.9561				7	7	7	65.4	65.4	65.4	17.134	0	77.38	1897700000	23	ADR59024.1	ADR59024.1	878		PhaJ1 OS=Pseudomonas putida (strain BIRD-1) GN=phaJ1 SV=1 UP=UP000008715:Chromosome
26.7132	26.6352	27.1583	26.0271	27.2269	26.8521	27.5098	27.4841	26.7864	27.1031	25.8806	25.9648				7	7	7	26.4	26.4	26.4	34.583	0	21.477	762940000	44	ADR59025.1	ADR59025.1	879		Alpha/beta fold family hydrolase OS=Pseudomonas putida (strain BIRD-1) GN=PPUBIRD1_1346 SV=1 UP=UP000008715:Chromosome
32.0786	32.1776	32.192	31.0325	31.3512	30.8858	30.9822	30.7819	30.5157	29.8688	29.2241	28.5227				30	30	30	68.3	68.3	68.3	61.629	0	323.31	19099000000	284	ADR59026.1	ADR59026.1	880		FadD2 OS=Pseudomonas putida (strain BIRD-1) GN=fadD2 SV=1 UP=UP000008715:Chromosome
31.752	31.9708	31.8213	30.8685	31.1675	30.8334	30.9065	30.6706	30.1764	31.3273	31.2087	31.1364				26	26	26	58.6	58.6	58.6	61.811	0	323.31	17733000000	357	ADR59027.1	ADR59027.1	881		Long-chain-fatty-acid--CoA ligase OS=Pseudomonas putida (strain BIRD-1) GN=PPUBIRD1_1349 SV=1 UP=UP000008715:Chromosome
29.3765	29.0489	28.6614	28.3915	28.9656	28.4542	29.0154	29.0521	28.3658	28.0891	27.8988	28.0278				45	45	45	41.4	41.4	41.4	147.08	0	227.76	2903900000	223	ADR59030.1	ADR59030.1	884		ATP-dependent RNA helicase hrpA OS=Pseudomonas putida (strain BIRD-1) GN=PPUBIRD1_1352 SV=1 UP=UP000008715:Chromosome
31.2136	31.6626	31.9975	31.2875	31.2101	30.9699	31.2956	31.1484	30.6457	32.3866	32.2964	32.1176				19	19	19	55.8	55.8	55.8	40.37	0	323.31	18503000000	305	ADR59031.1	ADR59031.1	885		3-oxoacyl-(acyl carrier protein) synthase III OS=Pseudomonas putida (strain BIRD-1) GN=PPUBIRD1_1353 SV=1 UP=UP000008715:Chromosome
30.0153	28.3598	27.9502	37.4904	37.5715	38.5165	32.0063	30.2573	31.1835	38.837	38.5928	38.7066				38	38	38	76.3	76.3	76.3	45.3	0	323.31	716680000000	2207	ADR59032.1	ADR59032.1	886		Hypothetical protein, conserved OS=Pseudomonas putida (strain BIRD-1) GN=PPUBIRD1_1354 SV=1 UP=UP000008715:Chromosome
26.0648	24.5304	26.3094	26.1708	24.8165	25.4621	26.1128	24.2134	27.1432	27.3421	26.4995	26.1826				8	8	8	25.1	25.1	25.1	38.758	0	23.255	423360000	29	ADR59033.1	ADR59033.1	887		Hypothetical protein, conserved OS=Pseudomonas putida (strain BIRD-1) GN=PPUBIRD1_1356 SV=1 UP=UP000008715:Chromosome
30.6109	29.9258	29.8783	29.2639	29.7907	28.9394	29.3959	29.3583	28.4738	29.8414	29.4903	28.9496				20	20	19	36.1	36.1	34.8	67.843	0	174.67	5647000000	159	ADR59034.1	ADR59034.1	888		ABC transporter related protein OS=Pseudomonas putida (strain BIRD-1) GN=PPUBIRD1_1357 SV=1 UP=UP000008715:Chromosome
30.0197	29.2969	29.619	29.6995	30.0761	29.7634	29.9534	29.9174	29.0281	30.3411	29.9389	29.8292				9	9	9	33	33	33	30.554	0	44.749	5998300000	105	ADR59036.1	ADR59036.1	890		Alpha/beta hydrolase fold project OS=Pseudomonas putida (strain BIRD-1) GN=PPUBIRD1_1359 SV=1 UP=UP000008715:Chromosome
29.3355	29.7129	29.7573	29.2119	29.7573	29.2846	29.6025	29.7006	28.9427	29.5394	29.1552	29.4755				17	17	17	56	56	56	33.901	0	126.75	4403200000	144	ADR59038.1	ADR59038.1	891		LysR family transcriptional regulator OS=Pseudomonas putida (strain BIRD-1) GN=PPUBIRD1_1360 SV=1 UP=UP000008715:Chromosome
26.973	27.099	26.0975	25.6826	26.7257	25.6978	24.6232	26.8001	26.1733	24.0269	26.9171	24.8506				6	6	6	21	21	21	48.83	0	10.854	345930000	19	ADR59041.1	ADR59041.1	892		MscS mechanosensitive ion channel OS=Pseudomonas putida (strain BIRD-1) GN=PPUBIRD1_1364 SV=1 UP=UP000008715:Chromosome
31.8267	31.4244	31.3141	30.9349	31.4731	30.7986	31.3329	31.4234	30.5608	31.0901	30.923	30.7196				23	23	23	61.6	61.6	61.6	48.465	0	323.31	16555000000	338	ADR59042.1	ADR59042.1	893		DEAD/DEAH box helicase domain-containing protein OS=Pseudomonas putida (strain BIRD-1) GN=PPUBIRD1_1366 SV=1 UP=UP000008715:Chromosome
32.3885	31.8485	31.9613	32.2657	32.4324	32.2913	32.4162	32.333	32.0862	32.3512	32.1241	32.2303				21	20	19	50.1	48.2	48.2	56.479	0	259.35	29187000000	397	ADR59054.1	ADR59054.1	896		Methyl-accepting chemotaxis sensory transducer OS=Pseudomonas putida (strain BIRD-1) GN=PPUBIRD1_1378 SV=1 UP=UP000008715:Chromosome
35.9942	35.2224	35.2102	35.4957	35.6217	36.524	35.7506	35.4906	36.4076	34.7741	34.5642	34.8418				41	41	41	78.4	78.4	78.4	50.011	0	323.31	272910000000	1174	ADR59056.1	ADR59056.1	898		TolC family type I secretion outer membrane protein OS=Pseudomonas putida (strain BIRD-1) GN=PPUBIRD1_1380 SV=1 UP=UP000008715:Chromosome
27.9809	28.3067	29.0474	25.3407	28.4146	25.8153	28.5117	25.1237	26.0263	26.0608	26.731	25.5718				3	3	3	28.7	28.7	28.7	21.967	0	10.593	1837700000	15	ADR59058.1	ADR59058.1	899		Hypothetical protein, conserved OS=Pseudomonas putida (strain BIRD-1) GN=PPUBIRD1_1382 SV=1 UP=UP000008715:Chromosome
24.3348	26.4139	25.3052	26.4591	26.4329	24.8794	25.4787	26.3242	26.0789	26.2493	26.2677	27.2421				12	12	12	21.7	21.7	21.7	79.779	0	27.901	315220000	32	ADR59059.1	ADR59059.1	900		RecQ OS=Pseudomonas putida (strain BIRD-1) GN=recQ SV=1 UP=UP000008715:Chromosome
28.1722	28.2083	27.9855	28.2762	27.8751	28.0233	27.3987	27.3907	28.1035	25.1858	27.2319	27.1591				8	8	8	49.7	49.7	49.7	16.396	0	30.086	1483400000	65	ADR59060.1	ADR59060.1	901		MarR family transcriptional regulator OS=Pseudomonas putida (strain BIRD-1) GN=PPUBIRD1_1385 SV=1 UP=UP000008715:Chromosome
25.3116	24.5732	25.6901	25.8069	26.0039	26.0148	24.1575	25.2474	26.5393	26.7486	26.6339	27.3642				8	8	8	30.6	30.6	30.6	30.727	0	18.109	117960000	16	ADR59065.1	ADR59065.1	903		Metallophosphoesterase OS=Pseudomonas putida (strain BIRD-1) GN=PPUBIRD1_1390 SV=1 UP=UP000008715:Chromosome
31.7114	31.8758	32.0016	31.2829	31.4128	31.1965	31.3498	31.2833	30.1544	31.9484	31.7218	31.7772				14	14	14	82.2	82.2	82.2	19.948	0	158.27	20979000000	254	ADR59068.1	ADR59068.1	904		Nitroreductase OS=Pseudomonas putida (strain BIRD-1) GN=PPUBIRD1_1393 SV=1 UP=UP000008715:Chromosome
25.6635	25.0542	26.0433	26.0339	25.3796	26.5047	25.7858	26.219	25.7539	25.0159	25.4287	25.3764				3	3	3	34.3	34.3	34.3	10.527	0	6.392	148010000	16	ADR59072.1	ADR59072.1	907		YCII-related domain protein OS=Pseudomonas putida (strain BIRD-1) GN=PPUBIRD1_1397 SV=1 UP=UP000008715:Chromosome
26.6944	25.3157	25.478	25.6174	25.4145	25.3841	26.2127	25.6937	26.0334	25.2001	25.3078	25.2943				3	3	3	16.2	16.2	16.2	23.826	0	57.867	347740000	39	ADR59073.1	ADR59073.1	908		Intracellular septation protein A OS=Pseudomonas putida (strain BIRD-1) GN=PPUBIRD1_1398 SV=1 UP=UP000008715:Chromosome
29.6781	29.3453	29.1534	29.13	29.1843	28.7077	29.5425	29.2889	29.113	27.8448	25.3475	25.8337				8	8	8	46.9	46.9	46.9	23.169	0	35.81	3457400000	78	ADR59075.1	ADR59075.1	909		Sua5/YciO/YrdC/YwlC family protein OS=Pseudomonas putida (strain BIRD-1) GN=PPUBIRD1_1400 SV=1 UP=UP000008715:Chromosome
30.345	29.629	29.9429	29.2554	29.5812	29.3835	30.5457	30.2358	30.2437	29.3972	29.0788	28.8614				23	23	23	58.6	58.6	58.6	40.054	0	234.54	6580800000	219	ADR59078.1	ADR59078.1	910		RNA-binding S4 domain-containing protein OS=Pseudomonas putida (strain BIRD-1) GN=PPUBIRD1_1404 SV=1 UP=UP000008715:Chromosome
25.304	25.4804	24.5805	25.8518	26.5937	26.5642	24.9372	25.3623	26.3358	25.8394	24.2389	26.2608				5	5	5	9.9	9.9	9.9	50.458	0	30.525	106210000	19	ADR59079.1	ADR59079.1	911		Amino acid ABC transporter permease OS=Pseudomonas putida (strain BIRD-1) GN=PPUBIRD1_1405 SV=1 UP=UP000008715:Chromosome
27.4084	24.5054	27.1848	26.0013	27.961	28.1042	28.716	28.3062	27.4784	24.0204	26.9367	24.7094				18	18	18	25	25	25	110.96	0	82.524	991530000	60	ADR59081.1	ADR59081.1	913		Hypothetical protein, conserved OS=Pseudomonas putida (strain BIRD-1) GN=PPUBIRD1_1407 SV=1 UP=UP000008715:Chromosome
25.1203	27.5484	25.0051	26.9863	25.3703	25.6678	25.4258	24.3418	25.6501	24.7741	24.4743	24.7588				6	6	6	72	72	72	13.422	0	46.918	1608700000	37	ADR59084.1	ADR59084.1	915		PhhB OS=Pseudomonas putida (strain BIRD-1) GN=phhB SV=1 UP=UP000008715:Chromosome
25.6616	24.1832	24.6315	25.3929	25.6286	24.8841	25.2609	25.1405	27.1109	26.5816	24.966	25.7107				8	8	8	14.1	14.1	14.1	56.955	0	31.773	171720000	28	ADR59086.1	ADR59086.1	917		PhhR OS=Pseudomonas putida (strain BIRD-1) GN=phhR SV=1 UP=UP000008715:Chromosome
31.5459	31.2658	32.2281	30.2485	29.7378	30.7317	32.0397	31.9257	31.3449	33.2828	33.0917	33.0388				34	34	34	60.5	60.5	60.5	71.796	0	323.31	27090000000	503	ADR59088.1	ADR59088.1	918		Acetyl-coenzyme A synthetase 1 OS=Pseudomonas putida (strain BIRD-1) GN=PPUBIRD1_1414 SV=1 UP=UP000008715:Chromosome
28.6391	29.6192	29.6271	30.3378	29.7543	29.9662	30.5712	30.2706	30.5333	25.1985	26.3131	25.6041				15	15	15	55.9	55.9	55.9	28.302	0	74.52	4084700000	91	ADR59089.1	ADR59089.1	919		Cationic amino acid ABC transporter, periplasmic binding protein OS=Pseudomonas putida (strain BIRD-1) GN=PPUBIRD1_1415 SV=1 UP=UP000008715:Chromosome
29.9256	29.2523	28.8417	29.3023	29.6586	29.9801	29.997	29.8584	29.8408	29.002	28.8671	29.0784				14	14	14	48.4	48.4	48.4	28	0	91.358	4482400000	141	ADR59092.1	ADR59092.1	922		Basic amino acid ABC transporter, ATP-binding protein OS=Pseudomonas putida (strain BIRD-1) GN=PPUBIRD1_1418 SV=1 UP=UP000008715:Chromosome
29.1934	30.9311	31.8594	31.5403	30.8133	30.4909	31.5103	31.2045	30.8377	30.7565	30.932	30.6129				25	25	25	71.9	71.9	71.9	43.449	0	323.31	13200000000	247	ADR59094.1	ADR59094.1	924		ArgD OS=Pseudomonas putida (strain BIRD-1) GN=argD SV=1 UP=UP000008715:Chromosome
28.3858	28.556	29.0299	28.8749	28.7537	28.2078	28.5569	28.4791	28.6007	28.4646	28.2859	28.811				10	10	10	41.3	41.3	41.3	37.033	0	76.234	2717100000	83	ADR59095.1	ADR59095.1	925		AruF OS=Pseudomonas putida (strain BIRD-1) GN=aruF SV=1 UP=UP000008715:Chromosome
29.575	29.3106	29.4693	29.1489	29.3879	29.1056	29.4794	29.5497	28.1084	29.035	28.832	28.6054				15	15	15	48	48	48	37.774	0	93.561	4241900000	128	ADR59096.1	ADR59096.1	926		Arginine N-succinyltransferase OS=Pseudomonas putida (strain BIRD-1) GN=PPUBIRD1_1423 SV=1 UP=UP000008715:Chromosome
28.5951	29.2358	29.4107	29.0885	29.4337	28.9396	29.2101	29.3523	27.6357	29.1246	28.5811	28.6467				11	11	11	34.5	34.5	34.5	51.36	0	142.65	3232200000	100	ADR59097.1	ADR59097.1	927		N-succinylglutamate 5-semialdehyde dehydrogenase OS=Pseudomonas putida (strain BIRD-1) GN=PPUBIRD1_1424 SV=1 UP=UP000008715:Chromosome
29.15	29.978	29.941	29.9606	29.6383	29.5873	29.9008	29.7462	29.8619	29.4435	29.6546	29.3904				18	18	18	47.9	47.9	47.9	48.823	0	167.62	5461800000	143	ADR59098.1	ADR59098.1	928		AstB OS=Pseudomonas putida (strain BIRD-1) GN=astB SV=1 UP=UP000008715:Chromosome
31.4109	31.2372	30.9688	30.7249	30.9217	30.6828	30.7837	30.8089	30.2135	30.9043	30.7162	30.7337				18	18	18	58.8	58.8	58.8	37.457	0	230.85	13129000000	234	ADR59100.1	ADR59100.1	929		Succinylglutamate desuccinylase OS=Pseudomonas putida (strain BIRD-1) GN=PPUBIRD1_1427 SV=1 UP=UP000008715:Chromosome
33.6621	33.5777	33.8772	33.277	33.672	32.9891	33.5365	33.5191	32.959	33.6955	33.5452	33.4777				53	53	53	66.1	66.1	66.1	94.68	0	323.31	76894000000	927	ADR59102.1	ADR59102.1	930		AlaS OS=Pseudomonas putida (strain BIRD-1) GN=alaS SV=1 UP=UP000008715:Chromosome
34.1225	33.873	33.6239	33.1559	33.331	33.1855	33.2635	33.1252	32.696	33.1367	32.9175	32.8053				28	28	28	76.4	76.4	76.4	44.604	0	323.31	74261000000	578	ADR59103.1	ADR59103.1	931		Aspartokinase OS=Pseudomonas putida (strain BIRD-1) GN=PPUBIRD1_1430 SV=1 UP=UP000008715:Chromosome
28.5824	27.668	25.2377	26.8947	27.5985	26.6737	27.9268	25.3395	25.8061	26.2907	26.1895	25.5794				1	1	1	19.4	19.4	19.4	6.902	0	68.43	850400000	15	ADR59104.1	ADR59104.1	932		CsrA OS=Pseudomonas putida (strain BIRD-1) GN=csrA SV=1 UP=UP000008715:Chromosome
28.3269	27.9008	28.2262	28.0122	28.6622	28.0755	28.8907	28.5286	28.7383	29.6252	29.156	28.8785				19	19	19	44	44	44	53.593	0	121.79	2464200000	134	ADR59105.1	ADR59105.1	933		MgtE OS=Pseudomonas putida (strain BIRD-1) GN=mgtE SV=1 UP=UP000008715:Chromosome
32.3203	31.9369	31.6736	30.5512	30.9709	30.6145	31.4485	31.1319	30.1892	25.4638	26.1976	25.8398				24	24	24	68.6	68.6	68.6	45.146	0	323.31	18293000000	311	ADR59112.1	ADR59112.1	936		BkdB OS=Pseudomonas putida (strain BIRD-1) GN=bkdB SV=1 UP=UP000008715:Chromosome
32.1892	31.7133	31.1321	28.1045	29.243	27.4566	29.0776	29.0893	26.4984	25.8229	26.6007	26.4977				12	12	12	64.5	64.5	64.5	38.581	0	136.5	10113000000	102	ADR59113.1	ADR59113.1	937		2-oxoisovalerate dehydrogenase subunit beta OS=Pseudomonas putida (strain BIRD-1) GN=PPUBIRD1_1440 SV=1 UP=UP000008715:Chromosome
32.1516	31.278	30.5546	25.4983	29.017	25.8537	29.3013	28.168	29.8128	26.3988	25.1259	25.9421				22	22	22	73.9	73.9	73.9	45.22	0	169.12	9786500000	135	ADR59114.1	ADR59114.1	938		2-oxoisovalerate dehydrogenase subunit alpha OS=Pseudomonas putida (strain BIRD-1) GN=PPUBIRD1_1441 SV=1 UP=UP000008715:Chromosome
26.0821	26.3232	26.3178	25.4567	26.2787	26.1814	25.7879	25.3422	25.5557	26.6554	24.8876	25.8936				4	4	4	26.7	26.7	26.7	18.378	0	4.8269	379710000	14	ADR59115.1	ADR59115.1	939		BkdR OS=Pseudomonas putida (strain BIRD-1) GN=bkdR SV=1 UP=UP000008715:Chromosome
27.253	28.3527	28.767	27.7507	27.2695	26.946	28.22	28.1868	26.6081	27.4852	24.2663	25.4963				7	7	7	31.4	31.4	31.4	47.745	0	63.508	1542100000	43	ADR59116.1	ADR59116.1	940		Glutamate--putrescine ligase OS=Pseudomonas putida (strain BIRD-1) GN=PPUBIRD1_1443 SV=1 UP=UP000008715:Chromosome
27.7054	26.4009	27.022	27.046	25.8625	25.594	27.6675	26.0603	25.9877	25.2227	27.6956	25.4058				5	5	5	19.1	19.1	19.1	47.837	0	20.227	1078600000	47	ADR59117.1	ADR59117.1	941		Major facilitator transporter OS=Pseudomonas putida (strain BIRD-1) GN=PPUBIRD1_1444 SV=1 UP=UP000008715:Chromosome
30.9591	30.6939	30.9673	30.148	30.4672	29.7079	30.2499	30.2942	29.5499	30.6403	30.3412	30.3909				19	19	19	78.9	78.9	78.9	28.446	0	168.86	9617300000	224	ADR59118.1	ADR59118.1	942		Type IV pilus assembly PilZ OS=Pseudomonas putida (strain BIRD-1) GN=PPUBIRD1_1445 SV=1 UP=UP000008715:Chromosome
31.0495	30.6993	30.5326	30.5617	30.7567	30.4475	31.0101	31.1526	30.8381	31.258	30.8958	30.9512				19	19	19	59.2	59.2	59.2	34.497	0	114.86	11785000000	211	ADR59122.1	ADR59122.1	945		CheV_2 OS=Pseudomonas putida (strain BIRD-1) GN=cheV_2 SV=1 UP=UP000008715:Chromosome
28.804	28.4977	28.5057	27.1864	28.1864	26.1836	28.1191	28.2307	27.5997	28.0899	27.7643	27.7257				8	8	8	31.5	31.5	31.5	30.611	0	14.964	1988200000	42	ADR59123.1	ADR59123.1	946		CheR OS=Pseudomonas putida (strain BIRD-1) GN=cheR SV=1 UP=UP000008715:Chromosome
30.2514	29.5018	29.121	29.7257	30.0482	30.978	30.3731	29.3242	30.9872	30.9102	29.8569	30.0225				11	11	11	49.5	49.5	49.5	45.812	0	192.25	5783300000	182	ADR59127.1	ADR59127.1	948		FlgE OS=Pseudomonas putida (strain BIRD-1) GN=flgE SV=1 UP=UP000008715:Chromosome
28.1656	26.1596	27.2343	24.1188	24.7921	28.1667	27.2501	25.4361	27.8538	27.6786	24.7438	25.4129				5	5	5	34.1	34.1	34.1	27.517	0	94.622	769480000	48	ADR59130.1	ADR59130.1	949		FlgG OS=Pseudomonas putida (strain BIRD-1) GN=flgG SV=1 UP=UP000008715:Chromosome
28.4077	27.0437	27.2667	26.373	27.5575	28.0499	27.2698	24.4106	25.5014	25.9924	25.2442	25.1521				3	3	3	19.9	19.9	19.9	24.302	0	58.406	1069800000	28	ADR59131.1	ADR59131.1	950		FlgH OS=Pseudomonas putida (strain BIRD-1) GN=flgH SV=1 UP=UP000008715:Chromosome
28.695	28.3158	28.3603	28.3337	28.8062	29.2221	29.2808	28.7198	28.9496	29.0707	28.2084	28.5031				14	14	14	58	58	58	38.182	0	142.19	2702800000	123	ADR59132.1	ADR59132.1	951		FlgI OS=Pseudomonas putida (strain BIRD-1) GN=flgI SV=1 UP=UP000008715:Chromosome
27.3983	25.1812	26.6728	27.705	28.2512	28.425	28.8545	28.1836	25.7505	30.2676	26.7365	25.9305				22	22	22	50.6	50.6	50.6	69.633	0	228.31	1698700000	89	ADR59134.1	ADR59134.1	953		FlgK OS=Pseudomonas putida (strain BIRD-1) GN=flgK SV=1 UP=UP000008715:Chromosome
27.8796	27.2172	27.8777	28.2784	28.6253	29.1903	28.5349	27.8971	26.6236	29.5761	28.8054	29.2073				10	10	10	24.8	24.8	24.8	54.638	0	42.896	1827100000	71	ADR59135.1	ADR59135.1	954		FlgL OS=Pseudomonas putida (strain BIRD-1) GN=flgL SV=1 UP=UP000008715:Chromosome
30.0349	30.0716	30.3128	29.5985	29.8783	29.4793	29.194	29.3414	27.9615	31.2276	31.0725	30.7976				17	17	17	68.3	68.3	68.3	33.207	0	160.62	6949400000	170	ADR59136.1	ADR59136.1	955		Beta-ketoacyl-acyl-carrier-protein synthase I OS=Pseudomonas putida (strain BIRD-1) GN=PPUBIRD1_1463 SV=1 UP=UP000008715:Chromosome
35.0372	34.0412	33.4593	35.7845	35.3105	37.1286	34.3881	34.0409	36.1687	34.9987	34.2409	34.7761				26	26	26	75.2	75.2	75.2	48.436	0	323.31	169000000000	969	ADR59137.1	ADR59137.1	956		Flagellin OS=Pseudomonas putida (strain BIRD-1) GN=PPUBIRD1_1465 SV=1 UP=UP000008715:Chromosome
26.0261	25.7322	24.732	27.4154	27.4133	28.3944	27.244	27.3301	27.3298	28.0616	27.0973	27.6196				14	14	14	38.9	38.9	38.9	47.795	0	59.111	696800000	69	ADR59139.1	ADR59139.1	957		Flagellar hook-associated 2 domain-containing protein OS=Pseudomonas putida (strain BIRD-1) GN=PPUBIRD1_1467 SV=1 UP=UP000008715:Chromosome
24.3363	25.9344	24.0687	26.1486	25.474	26.9891	24.8688	26.4913	26.0621	25.2743	24.7202	26.4099				1	1	1	10.8	10.8	10.8	14.256	0	33.539	69257000	11	ADR59140.1	ADR59140.1	958		FliS OS=Pseudomonas putida (strain BIRD-1) GN=fliS SV=1 UP=UP000008715:Chromosome
32.0269	32.015	31.7264	31.0766	31.6346	30.9862	31.5433	31.539	30.8448	31.0632	31.1879	31.0013				26	26	26	58.9	58.9	58.9	55.551	0	323.31	21542000000	328	ADR59142.1	ADR59142.1	959		FleQ OS=Pseudomonas putida (strain BIRD-1) GN=fleQ SV=1 UP=UP000008715:Chromosome
25.3352	26.8167	26.4496	24.9017	25.6314	26.3384	26.3665	25.5243	26.8013	27.2871	26.2707	25.0966				5	5	5	22.3	22.3	22.3	29.289	0	74.034	275510000	19	ADR59143.1	ADR59143.1	960		Glucose-1-phosphate cytidylyltransferase OS=Pseudomonas putida (strain BIRD-1) GN=PPUBIRD1_1471 SV=1 UP=UP000008715:Chromosome
29.957	30.1982	29.6168	27.0079	28.9315	26.3	27.269	27.1533	26.1605	28.8363	28.3648	27.9254				20	20	20	46.7	46.7	46.7	70.306	0	152.93	3157600000	93	ADR59148.1	ADR59148.1	964		N-acetyl neuramic acid synthetase NeuB OS=Pseudomonas putida (strain BIRD-1) GN=PPUBIRD1_1476 SV=1 UP=UP000008715:Chromosome
30.6974	30.3502	30.7686	29.6399	29.7569	29.0479	29.6543	29.4868	27.9676	30.3588	30.1448	30.1266				23	23	23	43.4	43.4	43.4	63.187	0	159	7523800000	181	ADR59149.1	ADR59149.1	965		Thiamine pyrophosphate binding domain-containing protein OS=Pseudomonas putida (strain BIRD-1) GN=PPUBIRD1_1477 SV=1 UP=UP000008715:Chromosome
25.1743	26.5459	26.1506	25.1549	27.0749	25.1864	26.1796	25.9473	26.7104	24.8234	25.7706	24.5797				9	9	9	29	29	29	38.878	0	18.662	313520000	33	ADR59151.1	ADR59151.1	967		Methyltransferase FkbM OS=Pseudomonas putida (strain BIRD-1) GN=PPUBIRD1_1479 SV=1 UP=UP000008715:Chromosome
27.0825	26.2224	24.3886	27.9781	26.7582	26.0543	25.842	25.8129	26.3771	26.3273	26.0213	24.878				3	3	3	10.3	10.3	10.3	37.279	0	15.908	364660000	21	ADR59152.1	ADR59152.1	968		Hypothetical protein OS=Pseudomonas putida (strain BIRD-1) GN=PPUBIRD1_1480 SV=1 UP=UP000008715:Chromosome
30.6108	30.7761	29.8178	25.13	26.9679	26.4158	24.7983	25.4592	26.5697	30.3019	30.2564	28.4092				50	50	50	37.7	37.7	37.7	189.19	0	270.69	4920800000	196	ADR59157.1	ADR59157.1	972		Glycosyl transferase family protein OS=Pseudomonas putida (strain BIRD-1) GN=PPUBIRD1_1485 SV=1 UP=UP000008715:Chromosome
29.2619	28.0014	28.4368	25.4031	24.8624	25.2759	26.501	25.0764	25.6746	27.5147	25.6421	25.4687				17	17	16	39.2	39.2	37.5	49.027	0	81.214	1304500000	53	ADR59160.1	ADR59160.1	974		Two component, sigma54 specific, Fis family transcriptional regulator OS=Pseudomonas putida (strain BIRD-1) GN=PPUBIRD1_1488 SV=1 UP=UP000008715:Chromosome
29.7856	29.1439	29.353	28.0214	29.0262	29.2727	28.573	28.3528	28.9307	28.4418	28.3897	28.5131				18	18	18	41.4	41.4	41.4	63.168	0	115.5	3569900000	102	ADR59162.1	ADR59162.1	975		FliF OS=Pseudomonas putida (strain BIRD-1) GN=fliF SV=1 UP=UP000008715:Chromosome
28.7339	27.8342	28.8454	26.1381	27.1522	28.0433	27.5136	24.8733	27.6279	27.8837	27.8129	25.4883				14	14	14	52.2	52.2	52.2	37.022	0	71.806	1737900000	71	ADR59163.1	ADR59163.1	976		FliG OS=Pseudomonas putida (strain BIRD-1) GN=fliG SV=1 UP=UP000008715:Chromosome
27.9507	28.1825	27.7239	26.9919	27.1806	25.6658	25.5991	26.2622	25.4454	26.4674	25.0344	25.9233				14	14	14	39	39	39	48.469	0	51.533	2894000000	32	ADR59165.1	ADR59165.1	977		FliI OS=Pseudomonas putida (strain BIRD-1) GN=fliI SV=1 UP=UP000008715:Chromosome
28.6578	28.4423	28.9276	27.9399	29.0676	29.47	28.8349	28.1253	29.4674	28.6738	28.0876	25.5813				10	10	10	75.2	75.2	75.2	11.458	0	77.635	3062400000	72	ADR59167.1	ADR59167.1	978		Anti-sigma-factor antagonist OS=Pseudomonas putida (strain BIRD-1) GN=PPUBIRD1_1495 SV=1 UP=UP000008715:Chromosome
31.0171	30.716	30.5933	30.3721	30.8152	30.2871	30.3329	30.4437	29.1197	30.4099	30.1708	30.1045				30	30	30	62.3	62.3	62.3	62.242	0	323.31	9514600000	279	ADR59168.1	ADR59168.1	979		Response regulator receiver protein OS=Pseudomonas putida (strain BIRD-1) GN=PPUBIRD1_1496 SV=1 UP=UP000008715:Chromosome
27.0908	27.8833	28.6632	28.2097	28.4398	27.9835	27.9384	27.8506	25.8544	28.5196	27.3378	27.7123				6	6	6	59.1	59.1	59.1	12.918	0	52.142	1942100000	62	ADR59169.1	ADR59169.1	980		Hpt protein OS=Pseudomonas putida (strain BIRD-1) GN=PPUBIRD1_1497 SV=1 UP=UP000008715:Chromosome
29.4534	29.6302	29.6288	29.25	29.674	29.6148	29.7385	29.4234	26.4248	29.0937	28.8112	28.8269				7	7	7	66.1	66.1	66.1	17.847	0	93.059	4162200000	68	ADR59171.1	ADR59171.1	982		FliL OS=Pseudomonas putida (strain BIRD-1) GN=fliL SV=1 UP=UP000008715:Chromosome
30.4283	30.096	30.3715	28.5089	29.1291	28.7382	25.1431	28.6581	26.4429	29.1041	28.9833	28.0418				17	17	17	61.8	61.8	61.8	36.011	0	120.5	5123600000	125	ADR59172.1	ADR59172.1	983		FliM OS=Pseudomonas putida (strain BIRD-1) GN=fliM SV=1 UP=UP000008715:Chromosome
25.5154	25.6802	25.3898	25.6229	25.5063	25.0216	26.1171	24.8403	25.8656	25.0696	25.7596	25.3369				2	2	2	10	10	10	27.406	0	11.177	199080000	13	ADR59175.1	ADR59175.1	986		FliP OS=Pseudomonas putida (strain BIRD-1) GN=fliP SV=1 UP=UP000008715:Chromosome
28.8171	28.1804	27.2157	25.7202	26.4051	25.1385	25.9822	24.4359	25.369	27.1838	25.2289	25.0349				15	15	15	30.6	30.6	30.6	76.03	0	138.42	989320000	60	ADR59179.1	ADR59179.1	987		FlhA OS=Pseudomonas putida (strain BIRD-1) GN=flhA SV=1 UP=UP000008715:Chromosome
29.2966	28.5917	28.9017	26.8032	27.394	26.4452	25.5475	24.3008	26.314	27.8084	25.8812	26.9976				12	12	12	40.9	40.9	40.9	47.418	0	103.03	1686000000	56	ADR59180.1	ADR59180.1	988		FlhF OS=Pseudomonas putida (strain BIRD-1) GN=flhF SV=1 UP=UP000008715:Chromosome
31.0482	30.532	30.6492	29.5165	29.8007	29.5078	30.2445	30.1498	29.1544	29.876	29.5251	29.3138				14	14	14	47.3	47.3	47.3	29.67	0	112.7	8728800000	126	ADR59181.1	ADR59181.1	989		FleN OS=Pseudomonas putida (strain BIRD-1) GN=fleN SV=1 UP=UP000008715:Chromosome
28.2049	25.2926	28.364	24.7936	26.2184	26.329	24.8251	26.2718	26.2081	25.3899	26.2587	27.0535				7	7	7	40.7	40.7	40.7	27.595	0	30.684	729050000	17	ADR59182.1	ADR59182.1	990		FliA OS=Pseudomonas putida (strain BIRD-1) GN=fliA SV=1 UP=UP000008715:Chromosome
26.9703	27.9701	27.5914	26.232	27.4954	27.371	27.5287	27.0738	25.4211	27.0166	26.3035	26.2911				6	6	6	43	43	43	14.434	0	14.882	860590000	35	ADR59183.1	ADR59183.1	991		Response regulator receiver protein OS=Pseudomonas putida (strain BIRD-1) GN=PPUBIRD1_1511 SV=1 UP=UP000008715:Chromosome
28.7229	27.9928	28.6873	26.8387	29.1705	28.0638	28.7636	28.3102	26.7299	29.3639	28.5655	28.433				20	20	20	74	74	74	29.506	0	138.64	2635900000	141	ADR59184.1	ADR59184.1	992		CheZ OS=Pseudomonas putida (strain BIRD-1) GN=cheZ SV=1 UP=UP000008715:Chromosome
32.0657	32.0766	31.8312	31.4262	31.9237	31.4156	31.8516	31.6825	31.4407	32.156	32.1053	32.0791				33	33	33	64	64	64	79.661	0	323.31	24657000000	560	ADR59185.1	ADR59185.1	993		CheA OS=Pseudomonas putida (strain BIRD-1) GN=cheA SV=1 UP=UP000008715:Chromosome
30.8789	30.6823	30.4386	29.8883	30.3349	30.0398	29.8819	30.0645	29.0928	29.8313	29.755	30.0693				18	18	18	58.4	58.4	58.4	39.421	0	193.79	7882400000	132	ADR59186.1	ADR59186.1	994		CheB OS=Pseudomonas putida (strain BIRD-1) GN=cheB SV=1 UP=UP000008715:Chromosome
28.6891	28.1766	28.2247	25.9769	28.0862	25.4843	27.8548	27.8677	26.3532	28.1996	26.1452	27.4709				10	10	10	37.8	37.8	37.8	25.916	0	71.169	1642900000	58	ADR59187.1	ADR59187.1	995		MotC OS=Pseudomonas putida (strain BIRD-1) GN=motC SV=1 UP=UP000008715:Chromosome
28.3202	27.8172	28.1958	26.85	26.0923	25.729	27.8104	25.1521	25.689	27.4636	25.3102	26.763				9	9	9	49.1	49.1	49.1	31.308	0	65.817	1034500000	41	ADR59188.1	ADR59188.1	996		Flagellar motor protein MotD OS=Pseudomonas putida (strain BIRD-1) GN=PPUBIRD1_1516 SV=1 UP=UP000008715:Chromosome
28.6151	28.1959	28.0363	28.0887	28.1861	27.576	27.8735	28.1867	25.7993	27.9011	27.5433	27.9492				13	13	13	52.7	52.7	52.7	28.537	0	134.64	1833400000	65	ADR59189.1	ADR59189.1	997		ParA family protein OS=Pseudomonas putida (strain BIRD-1) GN=PPUBIRD1_1517 SV=1 UP=UP000008715:Chromosome
31.6262	31.4232	31.4201	31.0115	31.0202	30.884	31.3613	31.3594	30.9399	31.1584	30.7431	30.6905				9	9	9	81.1	81.1	81.1	17.784	0	137.95	15792000000	132	ADR59191.1	ADR59191.1	999		CheW OS=Pseudomonas putida (strain BIRD-1) GN=cheW SV=1 UP=UP000008715:Chromosome
27.923	26.9425	26.6539	26.121	26.2464	26.2196	25.8162	25.124	26.5381	26.0042	26.846	26.2645				7	7	7	48.9	48.9	48.9	14.696	0	46.252	578310000	25	ADR59192.1	ADR59192.1	1000		Hypothetical protein, conserved OS=Pseudomonas putida (strain BIRD-1) GN=PPUBIRD1_1520 SV=1 UP=UP000008715:Chromosome
25.6095	25.4514	26.1594	27.1574	25.8818	26.3187	24.699	24.8053	26.3296	26.3149	26.5382	26.5578				8	8	8	24.1	24.1	24.1	55.419	0	26.863	159850000	18	ADR59195.1	ADR59195.1	1001		Hypothetical protein, conserved OS=Pseudomonas putida (strain BIRD-1) GN=PPUBIRD1_1523 SV=1 UP=UP000008715:Chromosome
26.8159	26.0526	25.5	26.8861	26.2739	26.6019	26.738	26.2441	26.8927	26.3929	26.2426	26.5178				5	5	5	37.7	37.7	37.7	16.189	0	43.663	408230000	39	ADR59200.1	ADR59200.1	1003		CcmE OS=Pseudomonas putida (strain BIRD-1) GN=ccmE SV=1 UP=UP000008715:Chromosome
25.2284	26.16	23.4524	25.4593	26.9662	26.5296	25.5015	24.5758	25.6709	27.2189	27.5923	26.8971				6	6	6	11.9	11.9	11.9	72.013	0	8.7325	298700000	24	ADR59201.1	ADR59201.1	1004		Cytochrome c-type biogenesis protein ccmF OS=Pseudomonas putida (strain BIRD-1) GN=PPUBIRD1_1529 SV=1 UP=UP000008715:Chromosome
24.5805	26.4139	27.0297	26.5233	25.6958	25.9386	27.0261	26.2322	26.7173	24.2117	24.8776	26.2086				3	3	3	32	32	32	19.862	0	29.628	654270000	41	ADR59202.1	ADR59202.1	1005		DsbE OS=Pseudomonas putida (strain BIRD-1) GN=dsbE SV=1 UP=UP000008715:Chromosome
25.131	25.4528	24.9123	25.7209	26.4592	25.3551	26.723	27.0416	26.047	26.2443	26.0863	26.0245				5	5	5	38.6	38.6	38.6	17.956	0	24.336	289490000	28	ADR59203.1	ADR59203.1	1006		Cytochrome C biogenesis protein OS=Pseudomonas putida (strain BIRD-1) GN=PPUBIRD1_1531 SV=1 UP=UP000008715:Chromosome
26.906	27.8358	28.0049	26.7515	28.5699	28.1216	28.7999	28.6195	28.7322	27.9417	27.0113	26.4761				11	11	11	41.7	41.7	41.7	43.125	0	81.25	1512300000	66	ADR59204.1	ADR59204.1	1007		TPR repeat-containing protein OS=Pseudomonas putida (strain BIRD-1) GN=PPUBIRD1_1532 SV=1 UP=UP000008715:Chromosome
28.2402	27.7026	27.9035	27.681	28.3165	28.7936	28.7138	28.8866	28.1109	28.184	27.6412	28.0699				4	4	4	36.2	36.2	36.2	14.984	0	28.088	1857300000	70	ADR59205.1	ADR59205.1	1008		Hypothetical protein, conserved OS=Pseudomonas putida (strain BIRD-1) GN=PPUBIRD1_1533 SV=1 UP=UP000008715:Chromosome
28.3587	28.0689	28.8407	28.4041	28.3561	26.561	28.2856	28.7906	24.5835	28.1288	28.1316	26.0913				9	9	9	45.8	45.8	45.8	28.446	0	106.3	2027500000	58	ADR59207.1	ADR59207.1	1009		PhzF family phenazine biosynthesis protein OS=Pseudomonas putida (strain BIRD-1) GN=PPUBIRD1_1536 SV=1 UP=UP000008715:Chromosome
28.0288	26.7657	27.3669	27.0916	27.5348	26.9326	24.8628	24.8409	26.316	27.6153	27.0015	25.2887				6	6	6	21.7	21.7	21.7	43.382	0	54.488	880850000	35	ADR59211.1	ADR59211.1	1011		D-amino-acid dehydrogenase OS=Pseudomonas putida (strain BIRD-1) GN=PPUBIRD1_1540 SV=1 UP=UP000008715:Chromosome
29.3292	30.3243	30.6257	26.3525	24.9577	25.9484	25.4406	25.2834	26.3884	25.378	25.7083	25.7707				8	8	8	46.3	46.3	46.3	25.726	0	82.076	3224400000	37	ADR59212.1	ADR59212.1	1012		Hydantoin racemase, putative OS=Pseudomonas putida (strain BIRD-1) GN=PPUBIRD1_1541 SV=1 UP=UP000008715:Chromosome
26.6775	25.0224	26.7192	25.7126	25.093	25.329	25.695	25.8327	26.5742	24.843	25.7972	24.7883				4	4	4	35.9	35.9	35.9	16.411	0	20.132	290890000	11	ADR59214.1	ADR59214.1	1014		AsnC family transcriptional regulator OS=Pseudomonas putida (strain BIRD-1) GN=PPUBIRD1_1544 SV=1 UP=UP000008715:Chromosome
27.5452	28.4597	29.7806	29.6831	30.2164	29.5703	30.7829	30.6341	29.9739	26.6375	26.0964	26.114				17	17	17	57.8	57.8	57.8	36.748	0	121.35	4142400000	119	ADR59222.1	ADR59222.1	1017		Sulfate ABC transporter, periplasmic sulfate-binding protein OS=Pseudomonas putida (strain BIRD-1) GN=PPUBIRD1_1552 SV=1 UP=UP000008715:Chromosome
28.7742	28.0957	29.638	28.0552	27.7769	25.6242	29.3088	28.9758	26.9577	28.2882	26.1305	27.9207				8	8	8	53.2	53.2	53.2	22.749	0	60.642	3103400000	47	ADR59231.1	ADR59231.1	1023		TetR family transcriptional regulator OS=Pseudomonas putida (strain BIRD-1) GN=PPUBIRD1_1561 SV=1 UP=UP000008715:Chromosome
27.9706	27.3255	26.7268	27.2021	27.4492	28.0628	27.9613	27.7318	27.7586	27.1022	27.3331	25.426				7	7	7	24.3	24.3	24.3	31.614	0	232.77	1243600000	63	ADR59232.1	ADR59232.1	1024		Hypothetical protein, conserved OS=Pseudomonas putida (strain BIRD-1) GN=PPUBIRD1_1562 SV=1 UP=UP000008715:Chromosome
28.8116	28.3498	28.7146	28.4619	28.721	29.5094	29.8535	29.5061	30.2276	25.3146	25.375	26.156				9	9	9	36.2	36.2	36.2	29.583	0	89.05	2394700000	84	ADR59233.1	ADR59233.1	1025		Nucleoside-binding outer membrane protein-like protein OS=Pseudomonas putida (strain BIRD-1) GN=PPUBIRD1_1563 SV=1 UP=UP000008715:Chromosome
27.2867	27.1092	28.2867	25.4115	26.2153	26.0362	25.0226	25.5543	26.1428	23.4055	25.3161	27.694				7	7	7	29.3	29.3	29.3	18.768	0	50.889	699230000	30	ADR59237.1	ADR59237.1	1027		Ureidoglycolate hydrolase OS=Pseudomonas putida (strain BIRD-1) GN=PPUBIRD1_1567 SV=1 UP=UP000008715:Chromosome
26.4545	29.798	30.9688	25.6301	25.7915	25.1063	28.0388	27.8333	27.1241	27.6263	27.1899	26.8559				17	17	17	67.9	67.9	67.9	35.344	0	166.98	3422600000	91	ADR59239.1	ADR59239.1	1029		Chitin deacetylase OS=Pseudomonas putida (strain BIRD-1) GN=PPUBIRD1_1569 SV=1 UP=UP000008715:Chromosome
31.1777	31.0119	30.9055	30.6375	30.6911	30.2945	31.1375	30.8886	28.5131	29.9882	29.6061	30.075				13	13	13	68.9	68.9	68.9	27.965	0	198.3	10630000000	187	ADR59242.1	ADR59242.1	1030		GntR family transcriptional regulator OS=Pseudomonas putida (strain BIRD-1) GN=PPUBIRD1_1572 SV=1 UP=UP000008715:Chromosome
25.3832	29.8919	29.9383	30.9098	29.6826	25.3645	31.0883	31.21	31.2333	29.4288	29.8708	30.1791				13	13	13	41.7	41.7	41.7	48.169	0	96.54	6555700000	77	ADR59244.1	ADR59244.1	1031		Guanine deaminase OS=Pseudomonas putida (strain BIRD-1) GN=PPUBIRD1_1574 SV=1 UP=UP000008715:Chromosome
26.604	25.5616	24.7872	25.8936	26.3978	25.0467	27.9452	29.3567	25.4286	25.1665	27.1147	26.0687				18	18	18	23	23	23	86.721	0	82.457	580390000	57	ADR59246.1	ADR59246.1	1032		XdhB OS=Pseudomonas putida (strain BIRD-1) GN=xdhB SV=1 UP=UP000008715:Chromosome
26.6641	23.873	26.2163	26.3704	26.7041	24.8638	27.9583	29.0653	25.6576	24.7055	25.8361	25.2221				7	7	7	16.3	16.3	16.3	53.117	0	44.723	553810000	24	ADR59247.1	ADR59247.1	1033		XdhA OS=Pseudomonas putida (strain BIRD-1) GN=xdhA SV=1 UP=UP000008715:Chromosome
27.215	27.472	27.5168	27.5587	27.6809	27.2649	27.6783	27.7927	26.8657	28.1716	27.6907	27.3023				13	13	13	64.8	64.8	64.8	24.972	0	40.78	1320500000	79	ADR59248.1	ADR59248.1	1034		GntR family transcriptional regulator OS=Pseudomonas putida (strain BIRD-1) GN=PPUBIRD1_1578 SV=1 UP=UP000008715:Chromosome
27.8179	27.5622	27.0325	24.2867	26.382	25.8773	26.4133	26.5097	25.6643	27.5124	26.7897	27.4168				20	20	20	23.1	23.1	23.1	131.73	0	323.31	905650000	100	ADR59249.1	ADR59249.1	1035		Chromosome segregation protein SMC OS=Pseudomonas putida (strain BIRD-1) GN=PPUBIRD1_1579 SV=1 UP=UP000008715:Chromosome
33.2272	32.7225	32.8117	32.3614	32.6087	32.4397	32.6236	32.4918	32.3698	32.0666	32.1429	32.1954				20	20	20	73.1	73.1	73.1	32.847	0	323.31	40276000000	390	ADR59250.1	ADR59250.1	1036		ZipA OS=Pseudomonas putida (strain BIRD-1) GN=zipA SV=1 UP=UP000008715:Chromosome
30.4909	30.0491	29.9478	29.4533	29.7557	28.5279	29.6985	29.8606	28.016	28.6995	28.6826	27.8403				36	36	36	48.7	48.7	48.7	84.22	0	323.31	5273800000	228	ADR59251.1	ADR59251.1	1037		LigA OS=Pseudomonas putida (strain BIRD-1) GN=ligA SV=1 UP=UP000008715:Chromosome
28.9984	28.2239	28.5102	27.2459	28.1307	26.0161	28.1514	28.3279	26.303	28.7138	25.191	25.236				21	21	21	40.2	40.2	40.2	74.33	0	131.67	1991300000	81	ADR59257.1	ADR59257.1	1038		DnaX OS=Pseudomonas putida (strain BIRD-1) GN=dnaX SV=1 UP=UP000008715:Chromosome
29.4947	29.1503	29.2819	28.8151	28.6279	25.174	28.1705	28.8041	27.8708	28.6869	28.4182	28.3713				8	8	8	56	56	56	20.018	0	63.093	3130800000	60	ADR59260.1	ADR59260.1	1040		Apt OS=Pseudomonas putida (strain BIRD-1) GN=apt SV=1 UP=UP000008715:Chromosome
28.3849	28.4086	28.2087	28.016	28.885	28.3326	28.5845	28.499	27.7403	29.3002	28.9409	29.1106				7	7	7	31.6	31.6	31.6	27.221	0	41.506	2131800000	52	ADR59261.1	ADR59261.1	1041		Anr OS=Pseudomonas putida (strain BIRD-1) GN=anr SV=1 UP=UP000008715:Chromosome
27.6851	27.5767	27.2931	26.3751	27.1866	25.8551	26.0544	24.6898	24.7439	27.2813	25.3699	24.9598				8	8	8	52.8	52.8	52.8	19.554	0	62.848	779350000	43	ADR59266.1	ADR59266.1	1043		Hypothetical protein, conserved OS=Pseudomonas putida (strain BIRD-1) GN=PPUBIRD1_1596 SV=1 UP=UP000008715:Chromosome
28.0885	25.7078	26.1618	28.1233	28.243	28.3503	28.8836	28.7194	28.4054	28.1198	28.1547	27.9337				9	9	9	20.8	20.8	20.8	53.423	0	78.303	1309800000	58	ADR59267.1	ADR59267.1	1044		Iron-sulfur cluster-binding protein OS=Pseudomonas putida (strain BIRD-1) GN=PPUBIRD1_1597 SV=1 UP=UP000008715:Chromosome
30.1535	29.7087	30.2645	30.955	31.4367	31.4161	31.8233	31.4766	31.3937	31.2066	31.0484	30.7796				11	11	6	52.6	52.6	26.2	35.627	0	140.28	13463000000	224	ADR59268.1	ADR59268.1	1045		CcoP OS=Pseudomonas putida (strain BIRD-1) GN=ccoP SV=1 UP=UP000008715:Chromosome
30.3214	29.9183	30.418	31.1498	31.7651	31.6341	31.5961	31.4738	32.2012	31.3336	31.0271	30.8829				10	10	6	48.5	48.5	30.7	22.651	0	170.02	12262000000	143	ADR59270.1	ADR59270.1	1047		CcoO OS=Pseudomonas putida (strain BIRD-1) GN=ccoO SV=1 UP=UP000008715:Chromosome
25.4059	25.2031	24.3523	30.4907	29.5643	30.02	29.3347	29.2351	31.1418	28.4807	25.3079	24.6782				3	3	3	11.3	11.3	11.3	44.628	0	15.872	2471500000	31	ADR59271.1	ADR59271.1	1048		CcoN OS=Pseudomonas putida (strain BIRD-1) GN=ccoN SV=1 UP=UP000008715:Chromosome
26.4853	26.0822	24.8279	26.4054	27.2703	27.3865	26.2337	25.8486	27.4786	25.1943	26.8767	27.1857				9	5	5	56.9	39.1	39.1	22.745	0	17.856	434040000	18	ADR59275.1	ADR59275.1	1051		CcoO_2 OS=Pseudomonas putida (strain BIRD-1) GN=ccoO_2 SV=1 UP=UP000008715:Chromosome
27.4467	27.3318	27.7615	27.0885	27.2845	27.1898	27.648	27.8649	26.532	26.6882	26.8341	26.7886				6	6	6	32.6	32.6	32.6	19.801	0	63.17	1066000000	54	ADR59277.1	ADR59277.1	1053		Hypothetical protein, conserved OS=Pseudomonas putida (strain BIRD-1) GN=PPUBIRD1_1607 SV=1 UP=UP000008715:Chromosome
27.2047	25.7012	27.1024	24.982	27.8039	26.5632	27.8852	27.3156	26.9561	28.4024	25.4658	25.4345				4	4	4	55.3	55.3	55.3	10.348	0	35.251	767710000	24	ADR59278.1	ADR59278.1	1054		Hypothetical protein, conserved OS=Pseudomonas putida (strain BIRD-1) GN=PPUBIRD1_1608 SV=1 UP=UP000008715:Chromosome
26.25	26.2722	26.6764	26.7032	26.5567	25.6852	26.1763	25.2132	26.4045	24.1707	25.5819	26.628				3	3	3	17.5	17.5	17.5	21.106	0	38.362	223760000	11	ADR59279.1	ADR59279.1	1055		Exonuclease OS=Pseudomonas putida (strain BIRD-1) GN=PPUBIRD1_1609 SV=1 UP=UP000008715:Chromosome
32.1723	33.3595	34.0024	30.3574	31.0223	30.0926	29.0278	29.0841	27.2198	25.338	26.2855	25.0729				16	16	16	56.4	56.4	56.4	39.18	0	173.35	32256000000	182	ADR59281.1	ADR59281.1	1057		Siderophore biosynthesis protein OS=Pseudomonas putida (strain BIRD-1) GN=PPUBIRD1_1611 SV=1 UP=UP000008715:Chromosome
30.9249	31.2987	29.3348	26.7425	26.9547	26.1462	25.4085	25.3239	26.5071	25.5205	25.9766	25.8978				71	70	69	22.8	22.6	22.4	474.83	0	323.31	4281200000	159	ADR59283.1	ADR59283.1	1058		Antibiotic peptide synthase OS=Pseudomonas putida (strain BIRD-1) GN=PPUBIRD1_1613 SV=1 UP=UP000008715:Chromosome
28.0368	27.3409	28.1092	26.2894	26.9724	24.4952	27.1488	27.2602	27.1995	26.6071	26.2351	26.1465				6	6	6	36.5	36.5	36.5	27.532	0	83.392	976470000	36	ADR59286.1	ADR59286.1	1059		DsbG OS=Pseudomonas putida (strain BIRD-1) GN=dsbG SV=1 UP=UP000008715:Chromosome
26.3863	25.7576	26.3168	24.9185	26.5474	26.288	24.1458	25.7532	25.759	25.1949	26.1046	25.9714				4	4	4	25.1	25.1	25.1	19.331	0	51.885	209910000	18	ADR59293.1	ADR59293.1	1062		Hypothetical protein, conserved OS=Pseudomonas putida (strain BIRD-1) GN=PPUBIRD1_1623 SV=1 UP=UP000008715:Chromosome
27.3051	26.9231	25.9226	24.98	26.3508	25.0029	24.8234	25.4075	25.2778	25.0897	25.5217	26.5904				8	8	8	21.1	21.1	21.1	48.419	0	51.487	537190000	30	ADR59295.1	ADR59295.1	1063		Integral membrane sensor signal transduction histidine kinase OS=Pseudomonas putida (strain BIRD-1) GN=PPUBIRD1_1625 SV=1 UP=UP000008715:Chromosome
33.7096	34.1159	33.6248	30.7799	31.0751	30.6965	25.3448	24.8925	24.7556	25.8158	26.7422	25.0317				30	30	30	77	77	77	50.158	0	323.31	41890000000	276	ADR59296.1	ADR59296.1	1064		Diaminobutyrate--2-oxoglutarate aminotransferase OS=Pseudomonas putida (strain BIRD-1) GN=PPUBIRD1_1626 SV=1 UP=UP000008715:Chromosome
31.4086	32.4315	31.9652	24.4125	24.3675	27.1467	24.0531	23.9971	26.3465	24.8252	26.0509	25.7473				15	15	15	72.5	72.5	72.5	36.894	0	116.76	10604000000	104	ADR59297.1	ADR59297.1	1065		SyrP protein, putative OS=Pseudomonas putida (strain BIRD-1) GN=PPUBIRD1_1627 SV=1 UP=UP000008715:Chromosome
31.5371	32.3687	31.5153	29.0615	27.9649	26.6405	26.7394	25.1948	26.2478	26.413	24.7191	27.5313				67	67	67	42.9	42.9	42.9	236.36	0	323.31	8841200000	221	ADR59298.1	ADR59298.1	1066		Tyrocidine synthase 3 OS=Pseudomonas putida (strain BIRD-1) GN=PPUBIRD1_1628 SV=1 UP=UP000008715:Chromosome
32.4954	33.4909	32.7135	28.1514	29.2852	27.9163	24.5007	25.2973	27.6326	27.0625	24.5174	25.5243				89	89	88	44.9	44.9	44.6	287.41	0	323.31	19221000000	372	ADR59299.1	ADR59299.1	1067		Linear gramicidin synthase subunit B OS=Pseudomonas putida (strain BIRD-1) GN=PPUBIRD1_1629 SV=1 UP=UP000008715:Chromosome
29.0214	28.9999	26.4681	25.424	28.8066	27.4034	24.9366	26.0641	25.4505	23.4728	25.5037	25.4525				37	36	36	14.4	13.8	13.8	382.08	0	87.793	1360100000	86	ADR59300.1	ADR59300.1	1068		PpsD OS=Pseudomonas putida (strain BIRD-1) GN=ppsD SV=1 UP=UP000008715:Chromosome
28.7933	27.1936	28.2744	25.3891	25.668	25.2296	26.0719	24.9711	26.9197	25.4868	25.9186	26.1128				7	7	7	27	27	27	34.299	0	57.921	983530000	27	ADR59301.1	ADR59301.1	1069		Lipase/esterase family protein OS=Pseudomonas putida (strain BIRD-1) GN=PPUBIRD1_1631 SV=1 UP=UP000008715:Chromosome
37.8066	37.5801	37.3869	36.4767	36.5131	37.2892	35.2456	34.9035	35.8098	30.9871	30.4199	30.0404				60	60	60	78.1	78.1	78.1	89.724	0	323.31	744120000000	2327	ADR59302.1	ADR59302.1	1070		FpvA OS=Pseudomonas putida (strain BIRD-1) GN=fpvA SV=1 UP=UP000008715:Chromosome
33.7275	33.6058	33.3505	27.7223	28.7144	27.5546	25.0932	27.412	26.0671	25.0302	25.3316	25.7623				28	28	28	47.1	47.1	47.1	61.127	0	323.31	32604000000	184	ADR59303.1	ADR59303.1	1071		PvdE OS=Pseudomonas putida (strain BIRD-1) GN=pvdE SV=1 UP=UP000008715:Chromosome
28.9145	28.341	29.6295	28.3463	28.0969	28.391	28.2154	28.0039	25.4759	24.7096	23.8723	24.8938				6	6	6	23.3	23.3	23.3	32.68	0	31.579	2517600000	48	ADR59304.1	ADR59304.1	1072		Hypothetical protein, conserved OS=Pseudomonas putida (strain BIRD-1) GN=PPUBIRD1_1635 SV=1 UP=UP000008715:Chromosome
31.5338	31.7837	33.358	31.3253	30.8623	30.3855	30.3618	30.6298	28.8628	24.9036	25.0018	25.791				27	27	27	73.4	73.4	73.4	47.804	0	278.79	22187000000	244	ADR59305.1	ADR59305.1	1073		Aminotransferase, class V OS=Pseudomonas putida (strain BIRD-1) GN=PPUBIRD1_1636 SV=1 UP=UP000008715:Chromosome
33.8515	34.0394	33.8716	32.1181	32.2499	32.2327	31.1801	31.1705	30.7004	24.3688	24.6963	25.8637				25	25	25	74	74	74	48.548	0	323.31	50341000000	388	ADR59306.1	ADR59306.1	1074		Dipeptidase, putative OS=Pseudomonas putida (strain BIRD-1) GN=PPUBIRD1_1637 SV=1 UP=UP000008715:Chromosome
32.3919	32.3916	32.1132	28.7837	29.6966	27.9492	27.9114	26.3093	26.3283	24.6381	24.3532	26.2576				31	31	31	60.2	60.2	60.2	62.126	0	260.28	14325000000	174	ADR59307.1	ADR59307.1	1075		Hypothetical protein, conserved OS=Pseudomonas putida (strain BIRD-1) GN=PPUBIRD1_1638 SV=1 UP=UP000008715:Chromosome
32.8832	32.4268	32.4069	31.3226	31.3686	32.1125	29.603	28.5815	30.4106	26.4119	25.3665	25.4204				28	28	28	70.3	70.3	70.3	48.499	0	323.31	19632000000	242	ADR59308.1	ADR59308.1	1076		RND efflux transporter OS=Pseudomonas putida (strain BIRD-1) GN=PPUBIRD1_1639 SV=1 UP=UP000008715:Chromosome
29.3933	31.3896	28.8432	26.1459	25.3457	25.1408	25.1941	26.2108	24.6914	24.6962	25.3382	25.9207				16	16	16	34.3	34.3	34.3	69.686	0	252.72	3277700000	65	ADR59309.1	ADR59309.1	1077		Macrolide export ATP-binding/permease protein macB OS=Pseudomonas putida (strain BIRD-1) GN=PPUBIRD1_1640 SV=1 UP=UP000008715:Chromosome
30.9163	30.9973	30.5357	26.4428	24.0952	26.6906	25.1076	24.778	24.7763	25.119	25.7981	25.3586				17	17	17	55.6	55.6	55.6	41.947	0	202.01	4807500000	56	ADR59310.1	ADR59310.1	1078		Efflux transporter, RND family, MFP subunit OS=Pseudomonas putida (strain BIRD-1) GN=PPUBIRD1_1641 SV=1 UP=UP000008715:Chromosome
30.6559	29.4909	30.5263	31.2936	31.4993	31.6012	32.185	32.0903	31.3806	31.9018	31.7299	31.6912				33	33	33	64.4	64.4	64.4	60.313	0	323.31	16120000000	457	ADR59316.1	ADR59316.1	1081		Electron transfer flavoprotein-ubiquinone oxidoreductase OS=Pseudomonas putida (strain BIRD-1) GN=PPUBIRD1_1647 SV=1 UP=UP000008715:Chromosome
32.7096	34.502	34.833	34.1446	34.2321	34.0648	34.4846	34.3923	34.0472	34.8238	34.6796	34.6123				20	20	20	77.1	77.1	77.1	26.374	0	323.31	123550000000	545	ADR59317.1	ADR59317.1	1082		Electron transfer flavoprotein, beta subunit OS=Pseudomonas putida (strain BIRD-1) GN=PPUBIRD1_1649 SV=1 UP=UP000008715:Chromosome
32.1052	33.1554	34.5657	33.753	33.4826	33.5501	33.9286	33.7292	33.4573	34.0539	33.956	33.9994				18	18	18	88.7	88.7	88.7	31.279	0	323.31	85806000000	624	ADR59318.1	ADR59318.1	1083		Electron transfer flavoprotein alpha subunit OS=Pseudomonas putida (strain BIRD-1) GN=PPUBIRD1_1650 SV=1 UP=UP000008715:Chromosome
27.6333	27.5956	28.23	25.6368	27.6349	28.0155	28.1819	28.1722	27.7349	27.974	25.5887	25.7265				13	13	13	51.3	51.3	51.3	29.694	0	52.294	1420700000	57	ADR59319.1	ADR59319.1	1084		Hypothetical protein, conserved OS=Pseudomonas putida (strain BIRD-1) GN=PPUBIRD1_1651 SV=1 UP=UP000008715:Chromosome
28.368	27.8286	28.1322	27.8848	28.1862	27.9599	28.7602	28.6017	28.9075	28.1011	27.9509	27.6788				6	6	6	53.8	53.8	53.8	13.05	0	34.163	1967000000	41	ADR59320.1	ADR59320.1	1085		Hypothetical protein, conserved OS=Pseudomonas putida (strain BIRD-1) GN=PPUBIRD1_1652 SV=1 UP=UP000008715:Chromosome
30.8754	30.3282	30.4164	30.0831	30.3784	30.9382	30.4461	30.5065	30.8026	30.1813	29.9237	30.0189				16	16	16	59.6	59.6	59.6	29.694	0	320.79	8656200000	213	ADR59321.1	ADR59321.1	1086		OmpA/MotB domain protein OS=Pseudomonas putida (strain BIRD-1) GN=PPUBIRD1_1653 SV=1 UP=UP000008715:Chromosome
28.1162	28.4946	28.1528	26.0635	27.0362	26.6533	27.7309	27.4758	27.1013	26.7922	26.5183	25.6176				11	11	11	31	31	31	53.713	0	51.701	1214800000	48	ADR59322.1	ADR59322.1	1087		GntR family transcriptional regulator OS=Pseudomonas putida (strain BIRD-1) GN=PPUBIRD1_1654 SV=1 UP=UP000008715:Chromosome
27.2787	27.3327	27.9149	24.7992	26.2135	26.4218	26.4635	24.9268	25.6521	24.8067	25.1412	25.2852				6	6	6	48.5	48.5	48.5	22.444	0	73.714	686800000	16	ADR59325.1	ADR59325.1	1088		Lipid-binding START domain-containing protein OS=Pseudomonas putida (strain BIRD-1) GN=PPUBIRD1_1657 SV=1 UP=UP000008715:Chromosome
31.4248	32.8439	33.8394	33.4368	33.0264	32.4896	34.038	33.6628	33.2194	34.4511	34.3683	34.1672				32	32	32	79.5	79.5	79.5	47.621	0	323.31	78467000000	845	ADR59326.1	ADR59326.1	1089		GltA OS=Pseudomonas putida (strain BIRD-1) GN=gltA SV=1 UP=UP000008715:Chromosome
30.4195	29.9923	30.0693	30.935	31.2385	31.2919	31.5124	32.0254	31.4195	31.6948	31.3032	31.2383				7	7	7	48.4	48.4	48.4	13.813	0	54.774	11641000000	93	ADR59327.1	ADR59327.1	1090		SdhC OS=Pseudomonas putida (strain BIRD-1) GN=sdhC SV=1 UP=UP000008715:Chromosome
30.7409	30.5036	24.874	31.0858	31.7169	31.7921	31.6172	31.8484	32.1168	31.54	31.1148	26.785				3	3	3	16.4	16.4	16.4	13.579	0	22.884	13179000000	37	ADR59328.1	ADR59328.1	1091		SdhD OS=Pseudomonas putida (strain BIRD-1) GN=sdhD SV=1 UP=UP000008715:Chromosome
34.2877	34.5274	34.2309	34.9446	35.2841	34.9696	35.4736	35.4892	35.0946	35.3776	35.3091	35.2606				37	37	37	68.1	68.1	68.1	63.448	0	323.31	184750000000	1029	ADR59329.1	ADR59329.1	1092		SdhA OS=Pseudomonas putida (strain BIRD-1) GN=sdhA SV=1 UP=UP000008715:Chromosome
32.2963	32.0313	32.2181	33.2305	33.2497	33.2359	33.579	33.4127	33.1126	33.0274	33.1431	33.1577				16	16	16	80.3	80.3	80.3	26	0	136.08	44486000000	318	ADR59330.1	ADR59330.1	1093		SdhB OS=Pseudomonas putida (strain BIRD-1) GN=sdhB SV=1 UP=UP000008715:Chromosome
34.6279	35.0281	34.968	34.9694	35.272	34.8936	34.8216	34.7214	34.2434	35.3175	35.2972	35.2091				75	75	75	77.4	77.4	77.4	106.52	0	323.31	185950000000	1650	ADR59331.1	ADR59331.1	1094		SucA OS=Pseudomonas putida (strain BIRD-1) GN=sucA SV=1 UP=UP000008715:Chromosome
35.3951	35.1966	35.4219	35.1201	35.5411	35.0946	35.3962	35.5703	34.6616	35.5254	35.4527	35.367				28	28	28	55	55	55	42.466	0	323.31	263110000000	1142	ADR59332.1	ADR59332.1	1095		Dihydrolipoamide succinyltransferase OS=Pseudomonas putida (strain BIRD-1) GN=PPUBIRD1_1664 SV=1 UP=UP000008715:Chromosome
34.5162	33.4993	33.8834	33.5929	34.0948	33.9137	33.3532	33.1257	32.8386	33.6899	33.3666	33.5108				25	25	25	64.6	64.6	64.6	49.912	0	323.31	93043000000	704	ADR59333.1	ADR59333.1	1096		LpdG OS=Pseudomonas putida (strain BIRD-1) GN=lpdG SV=1 UP=UP000008715:Chromosome
33.9815	35.292	35.7939	35.4846	34.8966	34.5846	35.1636	35.0076	34.7758	36.3876	36.2442	36.2435				33	33	33	84.3	84.3	84.3	41.239	0	323.31	254260000000	1213	ADR59334.1	ADR59334.1	1097		SucC OS=Pseudomonas putida (strain BIRD-1) GN=sucC SV=1 UP=UP000008715:Chromosome
33.3873	34.3729	35.058	34.7003	34.1115	34.1041	34.6705	34.495	33.8831	35.4695	35.314	35.1868				25	25	25	94.2	94.2	94.2	30.11	0	323.31	157470000000	856	ADR59335.1	ADR59335.1	1098		SucD OS=Pseudomonas putida (strain BIRD-1) GN=sucD SV=1 UP=UP000008715:Chromosome
34.9892	34.6043	34.5175	34.6586	34.9855	34.5699	34.3381	34.3702	33.6476	34.7717	34.4879	34.5007				64	64	64	86.4	86.4	86.4	71.58	0	323.31	157850000000	1405	ADR59340.1	ADR59340.1	1100		HtpG OS=Pseudomonas putida (strain BIRD-1) GN=htpG SV=1 UP=UP000008715:Chromosome
27.7966	25.5897	25.1125	31.0277	30.2976	28.1827	31.2385	30.1992	26.8051	31.476	30.5771	28.894				14	14	14	72.2	72.2	72.2	26.253	0	124.81	5203400000	145	ADR59341.1	ADR59341.1	1101		Dienelactone hydrolase OS=Pseudomonas putida (strain BIRD-1) GN=PPUBIRD1_1674 SV=1 UP=UP000008715:Chromosome
31.4028	32.7862	32.7314	33.0814	32.4165	32.5173	32.7033	32.3572	32.6846	34.1051	34.2271	34.1089				25	25	25	78.1	78.1	78.1	43.289	0	323.31	53110000000	725	ADR59344.1	ADR59344.1	1103		3-oxoacyl-(acyl carrier protein) synthase I OS=Pseudomonas putida (strain BIRD-1) GN=PPUBIRD1_1677 SV=1 UP=UP000008715:Chromosome
26.2588	26.8222	28.3501	28.8897	28.5348	24.9739	29.2392	30.4709	28.1811	29.0155	28.9852	28.1759				13	13	13	60.2	60.2	60.2	18.79	0	102.72	2318100000	79	ADR59345.1	ADR59345.1	1104		FabA OS=Pseudomonas putida (strain BIRD-1) GN=fabA SV=1 UP=UP000008715:Chromosome
28.5884	27.6882	28.131	24.8288	26.4504	25.2458	25.3332	25.0153	25.9279	25.7591	25.7936	25.3297				13	13	13	28.1	28.1	28.1	70.985	0	64.884	1002300000	32	ADR59346.1	ADR59346.1	1105		Integral membrane sensor hybrid histidine kinase OS=Pseudomonas putida (strain BIRD-1) GN=PPUBIRD1_1679 SV=1 UP=UP000008715:Chromosome
26.1495	26.5606	25.1075	26.5812	26.7106	25.5976	26.0135	25.5304	25.5588	23.7921	24.6986	25.8129				5	5	5	23	23	23	32.766	0	16.191	225330000	14	ADR59347.1	ADR59347.1	1106		Hypothetical protein, conserved OS=Pseudomonas putida (strain BIRD-1) GN=PPUBIRD1_1680 SV=1 UP=UP000008715:Chromosome
28.7518	28.2394	28.0495	28.1488	28.3583	29.363	28.7294	28.6097	29.5055	28.4645	27.9654	28.658				21	21	21	40.6	40.6	40.6	79.693	0	107.4	2309700000	134	ADR59348.1	ADR59348.1	1107		TonB-dependent receptor, plug OS=Pseudomonas putida (strain BIRD-1) GN=PPUBIRD1_1681 SV=1 UP=UP000008715:Chromosome
30.5798	30.7419	30.5933	30.1725	30.0307	29.7511	30.0845	29.9651	28.2206	30.597	30.4958	30.1385				15	15	15	60.7	60.7	60.7	36.479	0	149.59	7769900000	151	ADR59349.1	ADR59349.1	1108		GpsA OS=Pseudomonas putida (strain BIRD-1) GN=gpsA SV=1 UP=UP000008715:Chromosome
31.8259	30.8536	31.0128	30.2617	31.0415	30.4161	31.5614	31.6253	30.3399	31.0846	30.0131	30.3055				3	3	3	38.3	38.3	38.3	12.851	0	125.38	13954000000	73	ADR59350.1	ADR59350.1	1109		Hypothetical protein, conserved OS=Pseudomonas putida (strain BIRD-1) GN=PPUBIRD1_1683 SV=1 UP=UP000008715:Chromosome
27.7238	27.2464	27.252	24.8346	26.0562	27.0274	24.9746	26.993	25.1684	27.4347	25.9009	27.4871				7	7	7	33.5	33.5	33.5	30.416	0	12.366	878790000	33	ADR59354.1	ADR59354.1	1111		Alpha/beta fold family hydrolase OS=Pseudomonas putida (strain BIRD-1) GN=PPUBIRD1_1687 SV=1 UP=UP000008715:Chromosome
27.1172	28.2264	27.3893	28.1089	27.6217	28.0654	28.0735	27.5211	28.4913	25.7894	25.6933	26.1433				8	8	8	46.2	46.2	46.2	28.819	0	67.51	1264300000	73	ADR59355.1	ADR59355.1	1112		Hypothetical protein, conserved OS=Pseudomonas putida (strain BIRD-1) GN=PPUBIRD1_1688 SV=1 UP=UP000008715:Chromosome
28.4803	27.604	27.9588	25.6203	27.5073	25.5016	24.947	25.9393	27.0675	26.7652	27.2093	27.0566				18	18	18	26.5	26.5	26.5	96.685	0	58.043	987070000	45	ADR59361.1	ADR59361.1	1113		KdpD OS=Pseudomonas putida (strain BIRD-1) GN=kdpD SV=1 UP=UP000008715:Chromosome
24.0897	26.9483	25.036	26.101	25.0501	25.6129	26.8732	25.6252	25.5129	26.2383	25.4338	26.0879				4	4	4	19.5	19.5	19.5	25.029	0	11.706	263540000	16	ADR59362.1	ADR59362.1	1114		Two component transcriptional regulator OS=Pseudomonas putida (strain BIRD-1) GN=PPUBIRD1_1695 SV=1 UP=UP000008715:Chromosome
26.3553	24.5631	27.9378	26.3696	26.8037	26.0881	25.0704	26.7111	26.5143	24.3784	27.0885	25.6906				11	11	11	18	18	18	106.44	0	43.097	549940000	36	ADR59364.1	ADR59364.1	1116		Hypothetical protein, conserved OS=Pseudomonas putida (strain BIRD-1) GN=PPUBIRD1_1697 SV=1 UP=UP000008715:Chromosome
30.4407	29.5644	29.604	29.9375	30.112	30.5602	29.8984	29.6464	30.186	26.2809	25.9172	26.3132				21	21	21	43.2	43.2	43.2	78.794	0	323.31	5105700000	211	ADR59365.1	ADR59365.1	1117		TonB-dependent siderophore receptor OS=Pseudomonas putida (strain BIRD-1) GN=PPUBIRD1_1698 SV=1 UP=UP000008715:Chromosome
30.1109	29.3304	29.3766	27.8954	29.7655	29.6936	29.4727	29.548	27.3443	29.5075	29.153	29.2504				22	22	22	55.3	55.3	55.3	59.343	0	224.48	4715000000	184	ADR59366.1	ADR59366.1	1118		ABC transporter related protein OS=Pseudomonas putida (strain BIRD-1) GN=PPUBIRD1_1699 SV=1 UP=UP000008715:Chromosome
26.8464	26.9257	26.5592	27.0772	27.0534	27.4369	26.9416	26.7555	25.7887	26.8346	25.8712	25.4553				6	6	6	20.4	20.4	20.4	39.271	0	35.708	531500000	29	ADR59368.1	ADR59368.1	1120		Binding-protein-dependent transport systems inner membrane component OS=Pseudomonas putida (strain BIRD-1) GN=PPUBIRD1_1701 SV=1 UP=UP000008715:Chromosome
28.4051	28.9734	29.2812	29.1758	28.7815	28.7667	29.0508	29.2006	28.6704	28.6945	28.5441	28.3829				23	23	23	47	47	47	69.671	0	135.21	2961300000	142	ADR59369.1	ADR59369.1	1121		Peptide ABC transporter, periplasmic peptide-binding protein OS=Pseudomonas putida (strain BIRD-1) GN=PPUBIRD1_1702 SV=1 UP=UP000008715:Chromosome
26.8606	27.5822	28.6563	28.5837	28.325	28.2443	28.6903	28.4067	28.0395	28.5936	28.1488	28.3654				9	9	9	56.8	56.8	56.8	28.752	0	70.011	1717700000	80	ADR59372.1	ADR59372.1	1123		GloB OS=Pseudomonas putida (strain BIRD-1) GN=gloB SV=1 UP=UP000008715:Chromosome
26.1388	25.5467	26.3214	25.8252	25.9982	25.6496	24.4148	25.5717	25.5701	25.4272	24.7827	25.2452				5	5	5	26.5	26.5	26.5	28.651	0	18.724	238340000	15	ADR59373.1	ADR59373.1	1124		Hypothetical protein, conserved OS=Pseudomonas putida (strain BIRD-1) GN=PPUBIRD1_1706 SV=1 UP=UP000008715:Chromosome
27.4196	24.7823	27.4133	27.502	27.4751	25.8377	27.9132	27.6508	26.7969	27.0925	25.858	26.4428				15	15	15	33.3	33.3	33.3	82.762	0	45.023	908820000	51	ADR59376.1	ADR59376.1	1127		Lysine decarboxylase OS=Pseudomonas putida (strain BIRD-1) GN=PPUBIRD1_1710 SV=1 UP=UP000008715:Chromosome
29.6168	25.0399	28.5682	27.8068	29.7534	28.2374	27.7013	29.1856	27.8595	27.9006	26.6803	25.8425				9	9	9	69.9	69.9	69.9	20.326	0	78.374	2599900000	65	ADR59378.1	ADR59378.1	1128		ChrR OS=Pseudomonas putida (strain BIRD-1) GN=chrR SV=1 UP=UP000008715:Chromosome
27.0722	26.2132	27.0694	27.6285	25.073	27.8779	27.8993	27.8523	27.597	27.939	28.234	28.0819				3	3	3	4.1	4.1	4.1	52.149	0	10.158	954650000	27	ADR59385.1	ADR59385.1	1130		NADH dehydrogenase subunit N OS=Pseudomonas putida (strain BIRD-1) GN=PPUBIRD1_1719 SV=1 UP=UP000008715:Chromosome
24.6232	26.2198	25.2222	26.0611	27.921	24.1591	25.6756	25.4701	28.01	28.4487	28.4459	27.9858				4	4	4	5.9	5.9	5.9	55.6	0.00036523	4.6254	1034400000	28	ADR59386.1	ADR59386.1	1131		NuoM OS=Pseudomonas putida (strain BIRD-1) GN=nuoM SV=1 UP=UP000008715:Chromosome
24.8023	27.6417	24.7671	28.3176	28.7025	28.9162	28.5584	28.8815	26.0194	29.4276	29.2853	28.9966				3	3	3	3.2	3.2	3.2	66.136	0	13.789	1710900000	26	ADR59387.1	ADR59387.1	1132		NADH-quinone oxidoreductase subunit L OS=Pseudomonas putida (strain BIRD-1) GN=PPUBIRD1_1721 SV=1 UP=UP000008715:Chromosome
29.8358	28.3706	29.3905	30.1565	30.6779	30.7498	31.3605	31.2057	30.4321	31.1223	30.898	30.9938				12	12	12	61	61	61	20.517	0	154.46	8609300000	234	ADR59390.1	ADR59390.1	1134		NuoI OS=Pseudomonas putida (strain BIRD-1) GN=nuoI SV=1 UP=UP000008715:Chromosome
27.7394	27.81	27.2464	27.8586	28.4113	28.7751	28.4964	28.0718	25.8462	28.9726	28.5522	28.3436				8	8	8	19.4	19.4	19.4	37.637	0	35.376	1905600000	76	ADR59391.1	ADR59391.1	1135		NuoH OS=Pseudomonas putida (strain BIRD-1) GN=nuoH SV=1 UP=UP000008715:Chromosome
31.4418	31.1671	31.8346	32.996	33.2843	32.9199	33.2779	33.2333	32.9315	33.8511	33.7421	33.6592				43	43	43	68.9	68.9	68.9	97.54	0	323.31	43164000000	711	ADR59392.1	ADR59392.1	1136		NADH-quinone oxidoreductase subunit G OS=Pseudomonas putida (strain BIRD-1) GN=PPUBIRD1_1726 SV=1 UP=UP000008715:Chromosome
29.187	29.2626	30.0624	30.8527	31.3415	30.8555	31.7773	31.4384	30.9927	31.8268	31.647	31.4212				21	21	21	55	55	55	49.601	0	295.26	11545000000	256	ADR59393.1	ADR59393.1	1137		NADH-quinone oxidoreductase subunit F OS=Pseudomonas putida (strain BIRD-1) GN=PPUBIRD1_1727 SV=1 UP=UP000008715:Chromosome
25.3415	25.5888	23.8519	26.5034	25.8087	26.6796	26.8536	26.3838	25.7802	25.3319	25.3814	24.8113				3	3	3	26.1	26.1	26.1	17.926	0	9.8086	179160000	19	ADR59394.1	ADR59394.1	1138		NADH dehydrogenase subunit E OS=Pseudomonas putida (strain BIRD-1) GN=PPUBIRD1_1728 SV=1 UP=UP000008715:Chromosome
31.6635	31.3965	31.7505	32.368	32.7622	32.4756	32.8677	32.7201	32.3751	33.1231	33.1777	33.073				47	47	47	86.2	86.2	86.2	67.608	0	323.31	33852000000	774	ADR59395.1	ADR59395.1	1139		NuoCD OS=Pseudomonas putida (strain BIRD-1) GN=nuoCD SV=1 UP=UP000008715:Chromosome
29.5403	27.9476	29.5127	30.1756	30.4098	30.4155	31.3035	30.8983	29.9241	30.9618	30.9985	30.7636				12	12	12	49.3	49.3	49.3	25.523	0	82.48	7515500000	134	ADR59396.1	ADR59396.1	1140		NuoB OS=Pseudomonas putida (strain BIRD-1) GN=nuoB SV=1 UP=UP000008715:Chromosome
25.3003	25.7971	23.9789	27.7756	26.4018	26.4007	26.2331	25.8802	28.362	25.733	27.5763	27.7783				2	2	2	12.4	12.4	12.4	15.085	0	32.429	347350000	27	ADR59397.1	ADR59397.1	1141		NuoA OS=Pseudomonas putida (strain BIRD-1) GN=nuoA SV=1 UP=UP000008715:Chromosome
33.3196	33.1963	33.3091	31.9956	32.256	32.0085	32.0332	31.9991	31.3259	33.9937	33.8722	33.7824				28	28	28	74.4	74.4	74.4	48.661	0	323.31	51385000000	413	ADR59400.1	ADR59400.1	1143		Isocitrate lyase OS=Pseudomonas putida (strain BIRD-1) GN=PPUBIRD1_1734 SV=1 UP=UP000008715:Chromosome
28.7709	25.4678	28.827	26.4111	25.8618	25.8176	26.4364	28.5864	26.2312	25.3518	26.7549	25.9235				6	6	6	14.1	14.1	14.1	43.126	0	7.9856	2588300000	15	ADR59402.1	ADR59402.1	1145		Hypothetical protein, conserved OS=Pseudomonas putida (strain BIRD-1) GN=PPUBIRD1_1736 SV=1 UP=UP000008715:Chromosome
32.7889	33.3859	33.7646	33.5899	33.6991	33.2437	33.8194	33.6645	33.3326	33.4508	33.4089	33.1553				52	45	45	83.9	77.1	77.1	77.856	0	323.31	68193000000	911	ADR59405.1	ADR59405.1	1147		Elongation factor G 2 OS=Pseudomonas putida (strain BIRD-1) GN=PPUBIRD1_1739 SV=1 UP=UP000008715:Chromosome
25.9714	25.9302	26.2338	26.8577	25.992	24.974	25.3349	26.1595	27.191	26.1491	24.9794	25.1189				3	3	3	25.5	25.5	25.5	15.727	0	9.8589	288290000	20	ADR59406.1	ADR59406.1	1148		Hypothetical protein, conserved OS=Pseudomonas putida (strain BIRD-1) GN=PPUBIRD1_1740 SV=1 UP=UP000008715:Chromosome
27.6024	27.988	27.8535	27.7369	28.1217	26.0253	28.3044	27.1586	27.683	28.3749	28.405	26.0375				9	9	9	62.2	62.2	62.2	20.947	0	64.686	1386800000	42	ADR59417.1	ADR59417.1	1152		GacA OS=Pseudomonas putida (strain BIRD-1) GN=gacA SV=1 UP=UP000008715:Chromosome
25.1719	26.7918	26.8249	24.8993	26.8315	26.5133	26.6988	26.7385	26.7119	23.8278	26.8187	26.9232				12	12	12	21.4	21.4	21.4	67.384	0	30.712	553850000	39	ADR59418.1	ADR59418.1	1153		UvrC OS=Pseudomonas putida (strain BIRD-1) GN=uvrC SV=1 UP=UP000008715:Chromosome
29.4103	28.9384	29.0734	26.4246	25.2259	25.9901	24.9611	26.2935	26.4674	26.3713	24.8435	26.9066				8	8	8	48.5	48.5	48.5	19.136	0	38.31	1606000000	23	ADR59420.1	ADR59420.1	1155		Sigma-70 region 4 type 2 OS=Pseudomonas putida (strain BIRD-1) GN=PPUBIRD1_1754 SV=1 UP=UP000008715:Chromosome
29.9461	30.428	31.4104	29.202	28.813	27.913	30.2548	29.4894	28.8144	29.4256	28.4158	27.9713				24	24	24	54	54	54	69.811	0	207.01	7243300000	190	ADR59423.1	ADR59423.1	1157		Carbamoyl-phosphate synthase L chain, ATP-binding protein OS=Pseudomonas putida (strain BIRD-1) GN=PPUBIRD1_1757 SV=1 UP=UP000008715:Chromosome
29.2113	30.0074	28.7946	28.1044	28.2847	28.1241	27.9863	28.066	27.7746	27.502	27.4544	27.5552				17	17	17	56.5	56.5	56.5	30.015	0	148.91	2758600000	93	ADR59424.1	ADR59424.1	1158		Gamma-carboxygeranoyl-CoA hydratase OS=Pseudomonas putida (strain BIRD-1) GN=PPUBIRD1_1758 SV=1 UP=UP000008715:Chromosome
29.953	30.3975	31.0941	30.1377	28.9364	27.223	30.5455	30.3771	29.4189	29.24	28.5462	28.6103				24	24	24	60.7	60.7	60.7	57.538	0	219.68	7241100000	210	ADR59425.1	ADR59425.1	1159		Methylcrotonoyl-CoA carboxylase beta chain OS=Pseudomonas putida (strain BIRD-1) GN=PPUBIRD1_1759 SV=1 UP=UP000008715:Chromosome
31.5919	31.6189	32.4419	29.7484	28.86	28.0522	30.3704	30.5118	28.5117	28.8942	27.0509	25.3734				23	23	23	68.7	68.7	68.7	42.502	0	221.13	13737000000	201	ADR59426.1	ADR59426.1	1160		Ivd OS=Pseudomonas putida (strain BIRD-1) GN=ivd SV=1 UP=UP000008715:Chromosome
25.5344	27.6965	27.6448	25.2634	25.2589	25.9484	25.5021	25.5641	25.9093	25.6462	24.9726	25.1977				10	10	8	27.1	27.1	23.2	61.551	0	31.962	360350000	13	ADR59427.1	ADR59427.1	1161		AMP-binding domain protein OS=Pseudomonas putida (strain BIRD-1) GN=PPUBIRD1_1761 SV=1 UP=UP000008715:Chromosome
31.4496	31.2686	30.9713	30.9596	31.0538	30.8109	30.2138	30.1261	30.3243	30.4919	30.3984	30.3999				25	25	25	58.2	58.2	58.2	76.963	0	210.5	12578000000	264	ADR59428.1	ADR59428.1	1162		Alpha amylase, catalytic region OS=Pseudomonas putida (strain BIRD-1) GN=PPUBIRD1_1763 SV=1 UP=UP000008715:Chromosome
27.2801	28.9544	30.965	30.2615	28.938	27.4105	30.4957	30.2544	27.7228	30.8151	30.6006	30.5633				41	41	41	47.5	47.5	47.5	125.96	0	323.31	7291300000	281	ADR59429.1	ADR59429.1	1163		Trehalose synthase OS=Pseudomonas putida (strain BIRD-1) GN=PPUBIRD1_1765 SV=1 UP=UP000008715:Chromosome
31.3373	32.4427	32.6812	31.8517	32.4214	31.5711	32.4743	32.1398	30.7792	32.5964	32.2543	31.9854				40	40	40	76.4	76.4	76.4	82.853	0	323.31	29220000000	477	ADR59430.1	ADR59430.1	1164		GlgB OS=Pseudomonas putida (strain BIRD-1) GN=glgB SV=1 UP=UP000008715:Chromosome
31.213	32.3371	32.5043	31.466	31.5993	31.3945	31.837	31.6315	30.442	32.3529	32.1087	31.9575				41	41	41	78.7	78.7	78.7	81.049	0	323.31	25479000000	432	ADR59433.1	ADR59433.1	1166		glycogen debranching enzyme GlgX OS=Pseudomonas putida (strain BIRD-1) GN=PPUBIRD1_1769 SV=1 UP=UP000008715:Chromosome
31.4851	30.4506	30.3251	29.317	30.6162	30.9212	32.5168	31.7064	33.2941	29.5304	28.616	26.4932				6	6	6	58	58	58	9.5861	0	80.017	12823000000	81	ADR59434.1	ADR59434.1	1167		Hypothetical protein, conserved OS=Pseudomonas putida (strain BIRD-1) GN=PPUBIRD1_1771 SV=1 UP=UP000008715:Chromosome
30.7964	31.855	31.8739	31.0227	31.0864	30.1615	31.1301	31.1579	30.4232	32.1054	31.8947	31.8911				46	46	46	56	56	56	102.98	0	297.02	17793000000	397	ADR59435.1	ADR59435.1	1168		Malto-oligosyltrehalose synthase OS=Pseudomonas putida (strain BIRD-1) GN=PPUBIRD1_1772 SV=1 UP=UP000008715:Chromosome
31.8455	32.6353	32.8419	31.7942	31.9401	31.3544	32.1112	32.0387	31.396	32.7636	32.3393	32.3947				39	39	39	74	74	74	76.391	0	323.31	30565000000	541	ADR59436.1	ADR59436.1	1169		MalQ OS=Pseudomonas putida (strain BIRD-1) GN=malQ SV=1 UP=UP000008715:Chromosome
30.6677	30.9633	30.5666	29.5938	29.9333	29.2976	29.6761	29.6199	28.2794	30.5551	30.5984	30.5622				18	18	18	36.5	36.5	36.5	63.887	0	169.24	8011500000	190	ADR59437.1	ADR59437.1	1170		Malto-oligosyltrehalose trehalohydrolase OS=Pseudomonas putida (strain BIRD-1) GN=PPUBIRD1_1774 SV=1 UP=UP000008715:Chromosome
26.6299	26.6577	26.7563	25.6556	24.3787	26.046	27.5458	25.8085	25.7721	27.6749	27.6364	28.1405				10	10	10	24.3	24.3	24.3	57.207	0	32.777	679570000	36	ADR59438.1	ADR59438.1	1171		GlgA OS=Pseudomonas putida (strain BIRD-1) GN=glgA SV=1 UP=UP000008715:Chromosome
30.2818	32.3777	32.4494	32.1323	31.7417	30.7948	32.3865	32.1958	31.4991	31.9984	31.9283	31.8418				14	14	14	54.1	54.1	54.1	35.407	0	323.31	23148000000	266	ADR59440.1	ADR59440.1	1172		Gnd OS=Pseudomonas putida (strain BIRD-1) GN=gnd SV=1 UP=UP000008715:Chromosome
30.0073	29.5554	29.8965	29.0283	29.1462	28.8582	29.0939	29.3477	26.8195	29.2358	28.0318	28.288				18	17	16	43.1	43.1	41.3	56.203	0	230.34	4301000000	127	ADR59441.1	ADR59441.1	1173		Glucose-6-phosphate 1-dehydrogenase OS=Pseudomonas putida (strain BIRD-1) GN=PPUBIRD1_1778 SV=1 UP=UP000008715:Chromosome
26.5731	27.545	28.4531	26.3315	25.5973	26.6254	28.4366	28.1781	26.0544	28.0237	27.3864	28.036				10	10	10	22.1	22.1	22.1	66.916	0	70.64	1362700000	62	ADR59442.1	ADR59442.1	1174		Glycoside hydrolase 15-related protein OS=Pseudomonas putida (strain BIRD-1) GN=PPUBIRD1_1779 SV=1 UP=UP000008715:Chromosome
24.5454	24.9469	22.9934	26.4993	25.2695	25.4074	24.9838	24.6241	24.8943	25.5575	26.264	25.6432				4	4	4	8.8	8.8	8.8	48.847	0	76.749	69854000	24	ADR59446.1	ADR59446.1	1177		Putative oxidoreductase OS=Pseudomonas putida (strain BIRD-1) GN=PPUBIRD1_1783 SV=1 UP=UP000008715:Chromosome
25.7003	24.8314	24.4952	25.2966	27.3834	25.4115	27.7148	30.3922	25.7096	23.841	26.5444	25.4485				17	17	17	41.8	41.8	41.8	52.46	0	102.51	1056000000	69	ADR59447.1	ADR59447.1	1178		D-hydantoinase/dihydropyrimidinase OS=Pseudomonas putida (strain BIRD-1) GN=PPUBIRD1_1784 SV=1 UP=UP000008715:Chromosome
28.404	28.607	24.5057	29.4014	29.5021	29.9365	29.1275	29.1631	30.0305	25.6195	25.7903	26.0415				5	5	5	11.1	11.1	11.1	53.521	0	78.037	2017700000	60	ADR59448.1	ADR59448.1	1179		NCS1 nucleoside transporter OS=Pseudomonas putida (strain BIRD-1) GN=PPUBIRD1_1785 SV=1 UP=UP000008715:Chromosome
28.3724	29.663	31.1923	29.5394	29.0291	28.164	30.922	30.5696	28.0941	27.7803	25.3033	26.1041				21	21	20	63.7	63.7	61.8	45.037	0	199.84	6259700000	206	ADR59449.1	ADR59449.1	1180		Allantoate amidohydrolase OS=Pseudomonas putida (strain BIRD-1) GN=PPUBIRD1_1786 SV=1 UP=UP000008715:Chromosome
28.5096	28.3323	27.7943	28.7054	28.9293	29.5055	28.4049	27.9197	28.4122	27.3639	26.2151	25.8486				9	9	9	43.6	43.6	43.6	21.107	0	87.524	1756400000	70	ADR59451.1	ADR59451.1	1182		Lipocalin family protein OS=Pseudomonas putida (strain BIRD-1) GN=PPUBIRD1_1788 SV=1 UP=UP000008715:Chromosome
26.9943	25.8134	26.503	25.7964	26.276	26.8173	25.6944	27.2934	27.6625	26.0249	24.8264	25.5793				4	4	4	10.2	10.2	10.2	54.637	0	22.959	510760000	15	ADR59452.1	ADR59452.1	1183		NhaB OS=Pseudomonas putida (strain BIRD-1) GN=nhaB SV=1 UP=UP000008715:Chromosome
26.8082	26.1533	25.4205	27.1865	26.9932	27.056	26.4849	26.8484	26.1335	27.3145	26.1097	26.6659				5	5	5	18.9	18.9	18.9	29.594	0	10.282	257760000	20	ADR59453.1	ADR59453.1	1184		Enoyl-CoA hydratase OS=Pseudomonas putida (strain BIRD-1) GN=PPUBIRD1_1790 SV=1 UP=UP000008715:Chromosome
26.6755	28.7358	29.0154	28.4313	28.3108	26.267	27.4829	27.9747	26.4581	30.5955	30.3584	30.3544				12	12	12	54.3	54.3	54.3	30.866	0	77.241	3008100000	103	ADR59454.1	ADR59454.1	1185		NudC OS=Pseudomonas putida (strain BIRD-1) GN=nudC SV=1 UP=UP000008715:Chromosome
30.9435	29.7459	29.8419	30.9758	31.3432	30.3623	31.1544	31.1343	28.3307	31.4017	30.692	30.0746				11	11	11	68.8	68.8	68.8	30.248	0	193.53	11286000000	199	ADR59456.1	ADR59456.1	1186		Est OS=Pseudomonas putida (strain BIRD-1) GN=est SV=1 UP=UP000008715:Chromosome
26.0933	27.3376	28.7025	25.5463	27.5766	27.3146	27.8024	27.911	25.9542	28.4315	27.4908	26.1921				7	7	7	23.7	23.7	23.7	43.892	0	79.393	1220200000	50	ADR59460.1	ADR59460.1	1188		Cupin 4 family protein OS=Pseudomonas putida (strain BIRD-1) GN=PPUBIRD1_1797 SV=1 UP=UP000008715:Chromosome
33.5008	33.3193	33.2286	33.0511	33.3697	32.8297	33.2151	33.1806	32.5455	33.3448	33.1363	33.0583				27	27	27	67.8	67.8	67.8	50.555	0	323.31	60498000000	562	ADR59461.1	ADR59461.1	1189		PurB OS=Pseudomonas putida (strain BIRD-1) GN=purB SV=1 UP=UP000008715:Chromosome
27.5609	27.473	28.0618	27.4614	27.6572	26.3153	25.6924	26.471	26.9992	27.4768	27.4473	27.2953				9	9	9	57.2	57.2	57.2	23.368	0	38.183	1099300000	57	ADR59462.1	ADR59462.1	1190		HflD-like high frequency lysogenization protein OS=Pseudomonas putida (strain BIRD-1) GN=PPUBIRD1_1799 SV=1 UP=UP000008715:Chromosome
29.6089	29.984	29.7967	28.9091	29.2393	28.7031	29.1829	29.0052	25.5861	29.5416	29.4871	29.4357				14	14	14	56.4	56.4	56.4	41.504	0	202.4	4576500000	157	ADR59463.1	ADR59463.1	1191		MnmA OS=Pseudomonas putida (strain BIRD-1) GN=mnmA SV=1 UP=UP000008715:Chromosome
26.7473	27.247	27.2783	25.4696	25.3069	27.695	25.1566	25.2574	25.6457	26.9408	24.5941	26.1493				6	6	6	61	61	61	16.699	0	74.979	558070000	33	ADR59464.1	ADR59464.1	1192		NUDIX hydrolase OS=Pseudomonas putida (strain BIRD-1) GN=PPUBIRD1_1801 SV=1 UP=UP000008715:Chromosome
32.3516	33.1432	33.1335	31.6249	31.6271	31.5096	31.2022	31.4022	31.1242	34.4131	34.3758	34.295				46	46	46	74.1	74.1	74.1	79.959	0	323.31	49816000000	687	ADR59465.1	ADR59465.1	1193		Isocitrate dehydrogenase [NADP] OS=Pseudomonas putida (strain BIRD-1) GN=PPUBIRD1_1802 SV=1 UP=UP000008715:Chromosome
35.6354	35.867	35.6718	35.2598	35.5839	35.068	35.0502	34.8425	34.4144	36.0056	35.7867	35.5232				39	39	39	78.5	78.5	78.5	45.672	0	323.31	332770000000	1658	ADR59466.1	ADR59466.1	1194		Isocitrate dehydrogenase [NADP] OS=Pseudomonas putida (strain BIRD-1) GN=PPUBIRD1_1803 SV=1 UP=UP000008715:Chromosome
32.8413	32.488	32.3328	31.6694	32.0676	31.5637	32.2508	32.2028	31.6356	32.0502	32.0178	32.0413				49	49	49	66.9	66.9	66.9	83.31	0	323.31	31359000000	557	ADR59469.1	ADR59469.1	1196		ClpA OS=Pseudomonas putida (strain BIRD-1) GN=clpA SV=1 UP=UP000008715:Chromosome
30.123	29.1387	29.6997	29.0375	29.2758	29.0698	30.1808	30.1092	29.9074	29.366	28.7999	29.2537				5	5	5	77.8	77.8	77.8	8.3025	0	69.436	4792600000	78	ADR59470.1	ADR59470.1	1197		Translation initiation factor IF-1 OS=Pseudomonas putida (strain BIRD-1) GN=PPUBIRD1_1807 SV=1 UP=UP000008715:Chromosome
27.2442	26.5976	26.5148	25.7225	26.6295	26.7835	26.2456	26.2998	26.0403	25.1847	26.1915	26.8755				8	8	8	45.1	45.1	45.1	25.175	0	27.025	519530000	33	ADR59472.1	ADR59472.1	1199		Aat OS=Pseudomonas putida (strain BIRD-1) GN=aat SV=1 UP=UP000008715:Chromosome
29.8112	29.2811	28.6057	26.9786	28.4528	26.722	27.8649	28.2844	27.1699	28.9408	28.6444	28.8017				26	26	26	36	36	36	91.309	0	169.35	2883100000	137	ADR59473.1	ADR59473.1	1200		FtsK OS=Pseudomonas putida (strain BIRD-1) GN=ftsK SV=1 UP=UP000008715:Chromosome
28.7815	27.4092	27.4822	25.2217	26.4072	26.0528	27.0695	25.3317	25.4904	27.9402	27.4309	26.6631				14	14	14	35.8	35.8	35.8	49.147	0	60.78	1074100000	44	ADR59475.1	ADR59475.1	1202		Recombination factor protein RarA OS=Pseudomonas putida (strain BIRD-1) GN=PPUBIRD1_1812 SV=1 UP=UP000008715:Chromosome
32.4292	32.1134	32.4608	31.9747	31.9346	31.5608	32.0614	31.7897	31.6329	31.9385	31.8814	31.5073				24	24	24	70	70	70	46.833	0	225.46	30652000000	418	ADR59477.1	ADR59477.1	1203		SerS OS=Pseudomonas putida (strain BIRD-1) GN=serS SV=1 UP=UP000008715:Chromosome
30.2541	29.3545	29.6147	29.2758	29.4128	28.9564	29.4506	29.2283	28.4647	29.226	29.6323	29.5495				20	20	20	50.1	50.1	50.1	49.535	0	202.28	4966100000	184	ADR59478.1	ADR59478.1	1204		CysG OS=Pseudomonas putida (strain BIRD-1) GN=cysG SV=1 UP=UP000008715:Chromosome
23.4055	26.9193	28.4369	26.7966	26.3556	25.9369	27.7333	27.4124	26.5769	27.7476	26.7677	26.8447				11	11	11	46.8	46.8	46.8	37.112	0	114.55	1231800000	83	ADR59480.1	ADR59480.1	1206		Hypothetical protein, conserved OS=Pseudomonas putida (strain BIRD-1) GN=PPUBIRD1_1817 SV=1 UP=UP000008715:Chromosome
30.0411	29.0526	29.1201	28.6712	28.6838	28.1968	29.2464	29.3416	29.299	29.0864	29.2156	29.265				2	2	2	9.4	9.4	9.4	24.386	0	253.45	5321400000	104	ADR59486.1	ADR59486.1	1209		Hypothetical protein, conserved OS=Pseudomonas putida (strain BIRD-1) GN=PPUBIRD1_1823 SV=1 UP=UP000008715:Chromosome
27.515	28.1697	27.7097	25.6213	28.1363	26.0653	27.9672	28.1642	26.5521	28.2321	27.2506	24.56				15	15	15	51.6	51.6	51.6	40.377	0	171.98	1360800000	77	ADR59493.1	ADR59493.1	1211		Sensor histidine kinase OS=Pseudomonas putida (strain BIRD-1) GN=PPUBIRD1_1830 SV=1 UP=UP000008715:Chromosome
25.2707	25.4901	25.7895	25.2107	25.6254	25.9274	26.1329	26.4597	25.2582	25.5134	26.1583	26.1407				4	4	4	23.9	23.9	23.9	21.963	0	94.954	273050000	35	ADR59497.1	ADR59497.1	1213		TetR family transcriptional regulator OS=Pseudomonas putida (strain BIRD-1) GN=PPUBIRD1_1834 SV=1 UP=UP000008715:Chromosome
29.9517	28.9657	29.2035	28.8137	28.909	29.5483	29.0497	29.215	29.7211	29.2679	28.8594	28.6127				8	8	8	15	15	15	47.727	0	28.335	4183500000	72	ADR59498.1	ADR59498.1	1214		Na(+)/H(+) antiporter nhaA 2 OS=Pseudomonas putida (strain BIRD-1) GN=PPUBIRD1_1835 SV=1 UP=UP000008715:Chromosome
30.0145	29.6151	29.3014	29.7878	30.0747	29.9981	29.5035	29.5355	29.656	28.9239	28.5951	29.139				17	17	17	20.5	20.5	20.5	72.789	0	100.56	4803500000	134	ADR59499.1	ADR59499.1	1215		Choline/carnitine/betaine transporter family protein OS=Pseudomonas putida (strain BIRD-1) GN=PPUBIRD1_1836 SV=1 UP=UP000008715:Chromosome
25.8798	24.8241	25.7152	24.9972	26.1713	26.9855	25.3007	25.1801	25.6464	25.7544	25.4665	26.7198				2	2	2	3.1	3.1	3.1	72.649	0	6.0795	167610000	14	ADR59501.1	ADR59501.1	1216		Transporter, putative OS=Pseudomonas putida (strain BIRD-1) GN=PPUBIRD1_1838 SV=1 UP=UP000008715:Chromosome
26.0603	29.3518	29.9947	26.6116	28.6067	26.6274	29.333	29.1774	25.7892	25.2424	25.0673	26.8353				13	13	13	65.2	65.2	65.2	33.332	0	92.886	2502200000	58	ADR59502.1	ADR59502.1	1217		Periplasmic binding protein, putative OS=Pseudomonas putida (strain BIRD-1) GN=PPUBIRD1_1839 SV=1 UP=UP000008715:Chromosome
25.9456	27.7302	26.5059	24.5487	26.4342	25.2568	27.6796	25.7517	25.423	25.9359	25.5394	26.3801				6	6	2	42.9	42.9	18.6	24.319	0	28.197	345170000	13	ADR59505.1	ADR59505.1	1218		PcaI OS=Pseudomonas putida (strain BIRD-1) GN=pcaI SV=1 UP=UP000008715:Chromosome
24.4091	25.135	23.8787	25.102	26.2878	26.7548	23.9271	25.3648	25.5994	23.8042	23.6906	26.6335				1	1	1	4.4	4.4	4.4	42.298	0	65.442	73131000	20	ADR59510.1	ADR59510.1	1220		Mandelate racemase/muconate lactonizing protein OS=Pseudomonas putida (strain BIRD-1) GN=PPUBIRD1_1847 SV=1 UP=UP000008715:Chromosome
25.1127	25.2174	23.3022	25.6881	26.574	26.6265	24.1577	25.2338	25.5795	24.5559	25.4767	25.1847				4	4	4	12.8	12.8	12.8	25.795	0	18.723	81771000	18	ADR59519.1	ADR59519.1	1221		GntR domain-containing protein OS=Pseudomonas putida (strain BIRD-1) GN=PPUBIRD1_1856 SV=1 UP=UP000008715:Chromosome
25.9084	25.5479	26.0487	26.1112	25.7552	26.0004	24.6136	24.5724	26.1576	26.0566	26.0851	26.8464				2	2	2	2.2	2.2	2.2	127.86	0	5.7178	31499000	8	ADR59522.1	ADR59522.1	1223		NdhL OS=Pseudomonas putida (strain BIRD-1) GN=ndhL SV=1 UP=UP000008715:Chromosome
25.2935	24.6771	23.8582	25.3995	25.0359	25.4763	26.6561	26.479	25.6066	26.5116	25.5559	25.2866				4	4	4	13.4	13.4	13.4	39.017	0	12.729	103520000	13	ADR59525.1	ADR59525.1	1225		Hypothetical protein, conserved OS=Pseudomonas putida (strain BIRD-1) GN=PPUBIRD1_1863 SV=1 UP=UP000008715:Chromosome
27.1604	26.8156	26.5282	25.9487	27.0884	24.7886	26.381	25.1894	25.6075	25.209	25.4804	25.5858				6	6	6	13.5	13.5	13.5	65.373	0	62.727	448200000	25	ADR59537.1	ADR59537.1	1230		Sodium/sulfate symporter family protein OS=Pseudomonas putida (strain BIRD-1) GN=PPUBIRD1_1875 SV=1 UP=UP000008715:Chromosome
29.4882	29.1442	29.2055	29.5596	28.364	30.4615	28.3804	28.3765	29.79	28.8548	29.4142	29.5709				6	6	6	72.4	72.4	72.4	12.488	0	73.903	3463900000	85	ADR59540.1	ADR59540.1	1231		Hypothetical protein, conserved OS=Pseudomonas putida (strain BIRD-1) GN=PPUBIRD1_1879 SV=1 UP=UP000008715:Chromosome
26.2012	25.8959	26.0055	26.092	25.6928	24.9899	25.1999	25.4983	25.8589	26.4794	25.6728	26.3717				5	5	5	25.3	25.3	25.3	30.607	0	67.885	371980000	24	ADR59541.1	ADR59541.1	1232		Methyltransferase type 12 OS=Pseudomonas putida (strain BIRD-1) GN=PPUBIRD1_1880 SV=1 UP=UP000008715:Chromosome
28.7027	28.92	29.6213	28.0913	28.1149	26.6087	27.9071	28.5164	25.2064	28.7262	28.3817	28.3571				7	7	7	36.1	36.1	36.1	26.72	0	91.199	2512500000	49	ADR59542.1	ADR59542.1	1233		Short chain dehydrogenase OS=Pseudomonas putida (strain BIRD-1) GN=PPUBIRD1_1881 SV=1 UP=UP000008715:Chromosome
26.8421	26.4087	27.2698	25.4967	25.8368	26.5654	25.1839	25.7873	24.4771	27.1326	27.1873	26.2586				9	9	9	34.9	34.9	34.9	40.479	0	24.001	598530000	34	ADR59543.1	ADR59543.1	1234		Aminoglycoside phosphotransferase OS=Pseudomonas putida (strain BIRD-1) GN=PPUBIRD1_1882 SV=1 UP=UP000008715:Chromosome
31.6717	31.2734	31.1507	30.6008	31.0681	30.8585	30.9285	30.9828	30.6169	30.6892	30.6671	30.6054				25	25	25	61.9	61.9	61.9	37.5	0	323.31	14177000000	299	ADR59546.1	ADR59546.1	1237		Putative periplasmic protease OS=Pseudomonas putida (strain BIRD-1) GN=PPUBIRD1_1885 SV=1 UP=UP000008715:Chromosome
27.3998	24.8646	27.6116	30.3943	29.7381	28.881	30.9176	31.3257	28.4998	31.5951	32.1602	31.9473				15	15	15	73.2	73.2	73.2	35.467	0	213.43	7721700000	151	ADR59556.1	ADR59556.1	1239		Alcohol dehydrogenase OS=Pseudomonas putida (strain BIRD-1) GN=PPUBIRD1_1896 SV=1 UP=UP000008715:Chromosome
25.5896	27.7677	27.828	25.9751	25.6422	28.6462	25.8867	25.6856	28.4807	28.7031	25.0813	25.081				3	3	3	25.5	25.5	25.5	14.855	0	42.244	1468300000	24	ADR59560.1	ADR59560.1	1240		DoxX family protein OS=Pseudomonas putida (strain BIRD-1) GN=PPUBIRD1_1901 SV=1 UP=UP000008715:Chromosome
28.5511	29.1117	28.4278	28.2816	28.5639	24.978	28.1426	28.2809	26.6775	28.8644	28.7927	28.8448				9	9	9	27.7	27.7	27.7	34.219	0	68.832	2287400000	85	ADR59563.1	ADR59563.1	1241		Hypothetical protein OS=Pseudomonas putida (strain BIRD-1) GN=PPUBIRD1_1905 SV=1 UP=UP000008715:Chromosome
26.468	25.3303	25.5454	27.1289	25.1803	25.7312	26.6391	25.6878	24.6695	27.3979	25.994	26.7293				4	4	4	18	18	18	34.603	0	14.995	269560000	16	ADR59580.1	ADR59580.1	1242		Hypothetical protein, conserved OS=Pseudomonas putida (strain BIRD-1) GN=PPUBIRD1_1929 SV=1 UP=UP000008715:Chromosome
28.4827	27.7028	28.7935	26.7983	27.9079	25.281	24.028	27.4713	27.4304	25.7773	25.3523	24.489				18	18	18	57.5	57.5	57.5	47.272	0	80.731	1254900000	45	ADR59582.1	ADR59582.1	1244		Hypothetical protein OS=Pseudomonas putida (strain BIRD-1) GN=PPUBIRD1_1933 SV=1 UP=UP000008715:Chromosome
28.977	27.061	26.812	27.0823	27.1172	25.7311	28.1031	27.9248	27.612	24.9965	26.0177	26.8076				12	12	12	57.4	57.4	57.4	26.616	0	166.74	1389700000	61	ADR59583.1	ADR59583.1	1245		Hypothetical protein OS=Pseudomonas putida (strain BIRD-1) GN=PPUBIRD1_1934 SV=1 UP=UP000008715:Chromosome
28.5657	24.5657	27.9793	29.097	29.9665	29.82	30.2794	30.9989	31.6523	27.8595	27.8912	28.349				8	5	5	61.8	50.4	50.4	13.896	0	216.59	4096800000	83	ADR59584.1	ADR59584.1	1246		Hypothetical protein, conserved OS=Pseudomonas putida (strain BIRD-1) GN=PPUBIRD1_1935 SV=1 UP=UP000008715:Chromosome
26.7871	27.1124	26.8921	26.7504	24.7117	26.505	24.4147	26.4986	26.4269	25.1834	25.6216	25.7868				5	5	5	17.3	17.3	17.3	38.225	0	19.863	393170000	16	ADR59585.1	ADR59585.1	1247		Hypothetical protein, conserved OS=Pseudomonas putida (strain BIRD-1) GN=PPUBIRD1_1936 SV=1 UP=UP000008715:Chromosome
27.8277	27.6606	27.4108	24.9158	27.1658	26.6236	26.8823	27.5901	25.5005	28.0843	27.9514	28.0172				11	11	11	41.2	41.2	41.2	42.573	0	115.38	1074600000	53	ADR59593.1	ADR59593.1	1248		PAS/PAC sensor signal transduction histidine kinase OS=Pseudomonas putida (strain BIRD-1) GN=PPUBIRD1_1945 SV=1 UP=UP000008715:Chromosome
25.5064	25.2256	26.1521	25.8701	26.2811	25.0844	26.1134	26.3343	25.8811	27.7054	28.0987	27.6035				9	9	9	27.9	27.9	27.9	51.085	0	31.624	551780000	44	ADR59594.1	ADR59594.1	1249		Non-specific serine/threonine protein kinase OS=Pseudomonas putida (strain BIRD-1) GN=PPUBIRD1_1946 SV=1 UP=UP000008715:Chromosome
29.9183	29.5799	27.7401	29.711	30.1751	30.1354	29.0916	28.7586	30.4251	29.0603	28.0327	28.4701				8	8	8	72.3	72.3	72.3	7.2844	0	196.98	4096900000	99	ADR59596.1	ADR59596.1	1250		CsrA-like carbon storage regulator OS=Pseudomonas putida (strain BIRD-1) GN=PPUBIRD1_1948 SV=1 UP=UP000008715:Chromosome
30.2599	31.8853	31.1648	32.1852	31.5949	31.9203	32.1768	32.2905	31.6372	24.9649	27.2808	33.0146				7	7	7	34.9	34.9	34.9	27.193	0	65.098	19496000000	60	ADR59600.1	ADR59600.1	1252		ModA OS=Pseudomonas putida (strain BIRD-1) GN=modA SV=1 UP=UP000008715:Chromosome
24.5214	27.1556	26.4078	26.9651	26.8146	27.2448	26.3224	26.2178	26.1765	27.2522	25.9937	27.714				10	10	10	32.4	32.4	32.4	37.925	0	34.555	766080000	70	ADR59601.1	ADR59601.1	1253		Hypothetical protein, conserved OS=Pseudomonas putida (strain BIRD-1) GN=PPUBIRD1_1953 SV=1 UP=UP000008715:Chromosome
24.69	26.7371	26.9484	24.5258	26.9321	27.8255	26.9556	25.9594	28.761	26.0406	26.2481	26.9455				4	4	4	47	47	47	11.662	0	27.472	820870000	39	ADR59603.1	ADR59603.1	1254		Hypothetical protein, conserved OS=Pseudomonas putida (strain BIRD-1) GN=PPUBIRD1_1955 SV=1 UP=UP000008715:Chromosome
28.0235	27.0228	27.0994	27.0825	27.0071	27.3647	26.9775	25.4653	27.1167	26.7439	24.4047	25.4047				5	5	5	41.4	41.4	41.4	12.267	0	34.121	789570000	37	ADR59604.1	ADR59604.1	1255		Hypothetical protein, conserved OS=Pseudomonas putida (strain BIRD-1) GN=PPUBIRD1_1956 SV=1 UP=UP000008715:Chromosome
31.2527	31.992	32.9314	32.6053	32.4206	31.6644	32.6045	32.4188	31.876	32.4763	32.7394	32.2269				15	15	15	76.3	76.3	76.3	30.958	0	323.31	34614000000	363	ADR59607.1	ADR59607.1	1257		GalU OS=Pseudomonas putida (strain BIRD-1) GN=galU SV=1 UP=UP000008715:Chromosome
27.5744	29.4711	30.1765	29.0098	28.2425	27.1493	29.5396	29.531	28.4588	30.5386	30.4145	30.391				18	18	18	57.6	57.6	57.6	49.122	0	164.79	4817700000	140	ADR59608.1	ADR59608.1	1258		Glutathione reductase OS=Pseudomonas putida (strain BIRD-1) GN=PPUBIRD1_1960 SV=1 UP=UP000008715:Chromosome
26.0698	25.2105	23.895	25.6685	24.8493	25.7999	25.4797	25.1248	25.4846	27.7093	25.7945	27.8457				7	7	6	23.2	23.2	17.9	46.957	0	100.78	224580000	21	ADR59609.1	ADR59609.1	1259		OmpA/MotB domain protein OS=Pseudomonas putida (strain BIRD-1) GN=PPUBIRD1_1961 SV=1 UP=UP000008715:Chromosome
26.521	26.5035	26.5142	27.5283	26.9463	26.9269	26.5155	25.3639	25.8933	26.2423	26.089	26.1002				11	10	10	41.3	38.3	38.3	40.567	0	75.559	549260000	38	ADR59614.1	ADR59614.1	1262		Bifunctional 3,4-dihydroxy-2-butanone 4-phosphate synthase/GTP cyclohydrolase II-like protein OS=Pseudomonas putida (strain BIRD-1) GN=PPUBIRD1_1966 SV=1 UP=UP000008715:Chromosome
25.2687	25.8648	25.8926	26.6143	24.9256	26.6681	27.64	27.7938	25.7932	25.9935	24.6933	25.8835				5	5	5	21.2	21.2	21.2	36.232	0	9.4661	275430000	9	ADR59616.1	ADR59616.1	1263		Alpha/beta hydrolase fold-3 domain protein OS=Pseudomonas putida (strain BIRD-1) GN=PPUBIRD1_1968 SV=1 UP=UP000008715:Chromosome
26.0159	25.376	26.5979	26.8626	26.6442	26.4118	26.8491	26.9752	25.2629	25.3516	25.2551	25.0335				5	5	5	19.7	19.7	19.7	32.47	0	10.808	365100000	16	ADR59617.1	ADR59617.1	1264		LysR family transcriptional regulator OS=Pseudomonas putida (strain BIRD-1) GN=PPUBIRD1_1969 SV=1 UP=UP000008715:Chromosome
25.7636	25.4696	25.8578	25.6209	25.3434	26.2435	25.22	25.4361	24.9963	24.8938	25.8381	26.6288				3	3	3	26	26	26	21.484	0	47.38	160730000	12	ADR59621.1	ADR59621.1	1267		Thioesterase OS=Pseudomonas putida (strain BIRD-1) GN=PPUBIRD1_1973 SV=1 UP=UP000008715:Chromosome
25.2326	27.5856	28.5738	26.3359	25.383	27.7768	28.6577	28.039	25.7809	28.579	27.8468	27.351				7	7	7	60.7	60.7	60.7	19.516	0	83.035	1351800000	49	ADR59622.1	ADR59622.1	1268		Isochorismatase superfamily hydrolase OS=Pseudomonas putida (strain BIRD-1) GN=PPUBIRD1_1974 SV=1 UP=UP000008715:Chromosome
30.343	30.2911	30.5254	30.0696	29.9829	31.0249	28.9447	28.7047	30.2618	26.186	25.1778	25.6208				12	12	12	51.6	51.6	51.6	30.102	0	43.427	5824200000	106	ADR59625.1	ADR59625.1	1270		Hypothetical protein, conserved OS=Pseudomonas putida (strain BIRD-1) GN=PPUBIRD1_1977 SV=1 UP=UP000008715:Chromosome
30.6517	30.7682	30.3584	26.3699	27.6927	25.5954	25.1859	24.5027	25.9708	25.8818	26.2427	25.7602				13	13	13	56.5	56.5	56.5	26.892	0	47.244	4311200000	65	ADR59627.1	ADR59627.1	1271		ABC transporter related protein OS=Pseudomonas putida (strain BIRD-1) GN=PPUBIRD1_1979 SV=1 UP=UP000008715:Chromosome
32.5246	32.8653	32.1663	30.5371	31.3271	30.6719	31.3796	31.1815	29.7074	25.7093	26.0809	24.8347				17	17	17	75.3	75.3	75.3	32.891	0	323.31	20745000000	207	ADR59628.1	ADR59628.1	1272		Periplasmic solute binding protein OS=Pseudomonas putida (strain BIRD-1) GN=PPUBIRD1_1980 SV=1 UP=UP000008715:Chromosome
30.7122	30.3716	30.4877	25.6966	25.1502	27.6804	26.5115	25.4475	26.5976	24.974	24.5091	25.6191				11	11	11	76.7	76.7	76.7	20.424	0	73.469	4132100000	49	ADR59629.1	ADR59629.1	1273		Hypothetical protein, conserved OS=Pseudomonas putida (strain BIRD-1) GN=PPUBIRD1_1981 SV=1 UP=UP000008715:Chromosome
26.8421	26.8411	25.3735	27.4419	24.1103	26.6643	25.5416	25.7792	26.4765	25.9737	25.2559	25.9571				2	2	2	11.3	11.3	11.3	19.331	0.0003643	4.5845	268060000	4	ADR59631.1	ADR59631.1	1274		Hypothetical protein, conserved OS=Pseudomonas putida (strain BIRD-1) GN=PPUBIRD1_1983 SV=1 UP=UP000008715:Chromosome
27.7331	27.275	27.5242	25.1294	27.4455	27.5598	25.1084	27.6328	27.3341	25.4521	24.4784	25.2473				11	11	11	31.7	31.7	31.7	44.174	0	45.757	963300000	45	ADR59632.1	ADR59632.1	1275		Hypothetical protein, conserved OS=Pseudomonas putida (strain BIRD-1) GN=PPUBIRD1_1984 SV=1 UP=UP000008715:Chromosome
31.079	30.5098	30.5865	27.5067	29.4199	28.6777	24.5596	24.9653	25.6206	25.1002	25.0489	26.8422				18	18	18	56.5	56.5	56.5	50.088	0	134.58	5090200000	73	ADR59633.1	ADR59633.1	1276		L-ornithine N5-oxygenase OS=Pseudomonas putida (strain BIRD-1) GN=PPUBIRD1_1985 SV=1 UP=UP000008715:Chromosome
27.6879	28.5677	28.5393	29.8724	29.6502	29.6623	29.7249	29.7039	29.9057	28.3297	28.849	26.4453				6	6	6	40.6	40.6	40.6	24.151	0	81.232	3003700000	77	ADR59636.1	ADR59636.1	1278		Alginate lyase 2 OS=Pseudomonas putida (strain BIRD-1) GN=PPUBIRD1_1988 SV=1 UP=UP000008715:Chromosome
27.7624	27.952	27.7278	26.3074	24.368	26.2046	27.7897	27.9098	25.933	27.7155	28.0637	28.0588				11	11	11	54.3	54.3	54.3	32.797	0	57.892	1370900000	49	ADR59638.1	ADR59638.1	1279		Putative phage repressor OS=Pseudomonas putida (strain BIRD-1) GN=PPUBIRD1_1990 SV=1 UP=UP000008715:Chromosome
27.4143	27.6296	27.8592	25.2646	27.4929	25.6322	27.3733	25.5936	26.6534	27.7405	27.5797	27.5914				5	5	5	22.3	22.3	22.3	29.071	0	60.014	1029200000	34	ADR59642.1	ADR59642.1	1280		Shikimate 5-dehydrogenase OS=Pseudomonas putida (strain BIRD-1) GN=PPUBIRD1_1994 SV=1 UP=UP000008715:Chromosome
30.0794	29.8693	30.8635	30.6391	31.279	31.0835	31.8605	32.0979	31.9078	29.9345	29.4994	29.7297				12	11	9	63	61.3	54.6	13.548	0	123.81	13375000000	227	ADR59645.1	ADR59645.1	1282		Hypothetical protein, conserved OS=Pseudomonas putida (strain BIRD-1) GN=PPUBIRD1_1997 SV=1 UP=UP000008715:Chromosome
32.8949	32.3436	32.2855	31.454	32.2099	31.5245	32.0231	31.997	30.8706	31.9949	31.8925	31.702				73	73	73	66.8	66.8	66.8	128.86	0	323.31	30710000000	658	ADR59649.1	ADR59649.1	1284		Multi-sensor hybrid histidine kinase OS=Pseudomonas putida (strain BIRD-1) GN=PPUBIRD1_2001 SV=1 UP=UP000008715:Chromosome
28.0558	25.2057	27.5673	26.423	26.1374	25.5653	25.3983	24.3689	26.7283	25.7967	24.7929	25.1909				6	6	6	24.9	24.9	24.9	31.647	0	10.119	571730000	21	ADR59650.1	ADR59650.1	1285		MCP methyltransferase, CheR-type OS=Pseudomonas putida (strain BIRD-1) GN=PPUBIRD1_2002 SV=1 UP=UP000008715:Chromosome
23.0757	25.5103	20.8568	26.8691	26.0105	25.6887	22.8379	22.4594	26.8332	22.6152	25.1337	24.9211				3	3	3	13.6	13.6	13.6	20.146	0	6.3357	27325000	16	ADR59651.1	ADR59651.1	1286		CheB methylesterase OS=Pseudomonas putida (strain BIRD-1) GN=PPUBIRD1_2003 SV=1 UP=UP000008715:Chromosome
27.7634	24.5282	27.1856	26.174	25.121	26.5268	25.7503	24.5673	26.6101	24.9883	26.0974	25.5585				15	15	15	52	52	52	45.788	0	43.432	542200000	30	ADR59652.1	ADR59652.1	1287		Response regulator receiver sensor signal transduction histidine kinase OS=Pseudomonas putida (strain BIRD-1) GN=PPUBIRD1_2004 SV=1 UP=UP000008715:Chromosome
30.2297	30.1571	29.7624	29.4914	29.6521	29.1433	29.5421	29.5551	28.3941	30.7378	30.2399	30.0184				8	8	8	44	44	44	30.1	0	245.99	5998600000	133	ADR59655.1	ADR59655.1	1288		3-hydroxybutyryl-CoA dehydrogenase OS=Pseudomonas putida (strain BIRD-1) GN=PPUBIRD1_2007 SV=1 UP=UP000008715:Chromosome
30.8403	30.1628	32.1469	31.671	30.9833	30.5829	31.8731	31.5508	31.3399	32.1342	32.0046	31.6009				23	23	23	69	69	69	40.943	0	323.31	20285000000	357	ADR59656.1	ADR59656.1	1289		Beta-ketothiolase OS=Pseudomonas putida (strain BIRD-1) GN=PPUBIRD1_2008 SV=1 UP=UP000008715:Chromosome
24.623	25.7891	26.5239	25.9444	26.6303	24.8391	25.159	26.1489	26.0214	25.9466	26.2376	26.0532				7	7	7	16.8	16.8	16.8	52.634	0	23.523	255770000	25	ADR59660.1	ADR59660.1	1292		GntR family transcriptional regulator OS=Pseudomonas putida (strain BIRD-1) GN=PPUBIRD1_2012 SV=1 UP=UP000008715:Chromosome
25.7089	26.6637	26.1868	26.4881	25.0247	26.8466	25.3813	25.3519	26.7316	25.742	27.0848	25.111				6	6	6	24	24	24	28.614	0	13.685	186490000	20	ADR59666.1	ADR59666.1	1297		GlcC OS=Pseudomonas putida (strain BIRD-1) GN=glcC SV=1 UP=UP000008715:Chromosome
31.0719	31.1411	30.9539	30.0131	30.2934	29.6299	30.0146	29.8631	28.514	30.4895	30.5122	30.0474				13	13	13	55.7	55.7	55.7	26.401	0	270.68	9940900000	213	ADR59668.1	ADR59668.1	1298		Glutathione S-transferase family protein OS=Pseudomonas putida (strain BIRD-1) GN=PPUBIRD1_2020 SV=1 UP=UP000008715:Chromosome
27.4508	24.9949	27.2276	26.5469	26.9012	25.7404	24.6358	24.0714	26.8034	26.9859	27.9801	25.2634				11	11	11	62	62	62	25.862	0	54.609	711160000	37	ADR59672.1	ADR59672.1	1299		GntR family transcriptional regulator OS=Pseudomonas putida (strain BIRD-1) GN=PPUBIRD1_2024 SV=1 UP=UP000008715:Chromosome
25.8496	24.7851	27.2259	24.908	25.9067	25.4452	27.2364	27.335	26.5683	25.5288	25.7552	25.64				4	4	4	12.6	12.6	12.6	41.137	0	112.34	338670000	14	ADR59688.1	ADR59688.1	1302		Alr OS=Pseudomonas putida (strain BIRD-1) GN=alr SV=1 UP=UP000008715:Chromosome
28.9605	28.4675	29.052	25.8975	27.9858	26.7486	28.5035	26.6758	25.6852	30.0965	29.3651	29.2008				6	6	6	24	24	24	42.439	0	113.09	2780300000	49	ADR59689.1	ADR59689.1	1303		AspC OS=Pseudomonas putida (strain BIRD-1) GN=aspC SV=1 UP=UP000008715:Chromosome
28.487	28.8935	28.3115	25.6721	25.3415	26.2583	26.8187	25.531	26.0184	28.3017	28.4165	25.5389				12	12	12	74.7	74.7	74.7	26.288	0	116.54	1337000000	57	ADR59690.1	ADR59690.1	1304		Ribosyldihydronicotinamide dehydrogenase (quinone) OS=Pseudomonas putida (strain BIRD-1) GN=PPUBIRD1_2042 SV=1 UP=UP000008715:Chromosome
28.9971	28.9983	28.8795	27.9902	28.4403	28.6509	28.2394	27.5499	26.2902	29.4806	29.3248	29.4389				17	17	17	50.4	50.4	50.4	53.01	0	130.97	3141100000	82	ADR59694.1	ADR59694.1	1306		Hypothetical protein, conserved OS=Pseudomonas putida (strain BIRD-1) GN=PPUBIRD1_2047 SV=1 UP=UP000008715:Chromosome
30.1319	30.8445	29.8452	28.8567	29.9093	28.5595	26.947	27.5683	26.6184	30.2871	30.684	30.0437				28	28	28	32.3	32.3	32.3	131.58	0	134.56	5415200000	170	ADR59695.1	ADR59695.1	1307		Hypothetical protein, conserved OS=Pseudomonas putida (strain BIRD-1) GN=PPUBIRD1_2048 SV=1 UP=UP000008715:Chromosome
35.6207	35.2202	35.0102	34.0404	34.1299	34.2291	33.7119	33.4863	33.2077	34.8052	34.637	34.5405				10	10	10	94.4	94.4	94.4	11.159	0	279.38	173260000000	502	ADR59696.1	ADR59696.1	1308		Hypothetical protein OS=Pseudomonas putida (strain BIRD-1) GN=PPUBIRD1_2049 SV=1 UP=UP000008715:Chromosome
25.0852	24.6359	25.8627	25.453	25.6335	26.2819	25.2797	24.9587	26.3827	25.4639	24.047	24.2367				4	4	4	18.3	18.3	18.3	32.164	0	7.8684	145750000	22	ADR59697.1	ADR59697.1	1309		CatR OS=Pseudomonas putida (strain BIRD-1) GN=catR SV=1 UP=UP000008715:Chromosome
26.7766	27.2892	27.0678	25.2848	25.5787	26.3244	24.8915	24.7563	26.4103	25.5934	26.2993	26.7591				5	5	5	51.8	51.8	51.8	18.546	0	41.805	338790000	13	ADR59701.1	ADR59701.1	1310		Hypothetical protein, conserved OS=Pseudomonas putida (strain BIRD-1) GN=PPUBIRD1_2054 SV=1 UP=UP000008715:Chromosome
27.1447	27.0409	25.3986	25.7559	25.6728	26.101	25.4908	25.4916	26.0377	24.3985	25.661	26.0886				5	5	5	16.6	16.6	16.6	33.274	0	28.518	487910000	22	ADR59705.1	ADR59705.1	1312		LysR family transcriptional regulator OS=Pseudomonas putida (strain BIRD-1) GN=PPUBIRD1_2058 SV=1 UP=UP000008715:Chromosome
32.0374	32.9855	33.4588	35.646	34.6733	35.0273	35.5625	35.4501	35.032	35.6079	35.5417	35.3574				62	62	62	84.2	84.2	84.2	82.105	0	323.31	162380000000	1646	ADR59706.1	ADR59706.1	1313		Catalase-peroxidase OS=Pseudomonas putida (strain BIRD-1) GN=PPUBIRD1_2060 SV=1 UP=UP000008715:Chromosome
26.4701	26.8564	26.9285	26.4057	27.2383	25.759	26.8509	26.7725	27.4222	28.1328	28.031	27.6248				11	11	11	27.8	27.8	27.8	49.64	0	45.505	833980000	67	ADR59710.1	ADR59710.1	1314		PssA OS=Pseudomonas putida (strain BIRD-1) GN=pssA SV=1 UP=UP000008715:Chromosome
26.6703	26.7032	24.767	25.5242	26.0467	25.4687	23.837	27.3293	26.484	25.9538	25.9165	26.0154				5	5	5	15.7	15.7	15.7	41.702	0	22.319	359420000	19	ADR59711.1	ADR59711.1	1315		GGDEF domain-containing protein OS=Pseudomonas putida (strain BIRD-1) GN=PPUBIRD1_2065 SV=1 UP=UP000008715:Chromosome
30.8315	31.9406	32.541	32.6312	32.3675	31.8785	31.9495	31.872	31.3664	32.0128	32.02	31.9463				32	32	32	71.1	71.1	71.1	50.787	0	297.23	25110000000	406	ADR59712.1	ADR59712.1	1316		Decarboxylase family protein OS=Pseudomonas putida (strain BIRD-1) GN=PPUBIRD1_2066 SV=1 UP=UP000008715:Chromosome
27.1528	27.5168	26.9749	27.3864	26.9228	27.0843	27.5288	27.425	27.6244	27.1297	27.0005	27.2515				12	12	12	28.7	28.7	28.7	58.917	0	67.637	951700000	60	ADR59717.1	ADR59717.1	1317		Hypothetical protein, conserved OS=Pseudomonas putida (strain BIRD-1) GN=PPUBIRD1_2072 SV=1 UP=UP000008715:Chromosome
27.0722	27.9005	27.8221	26.3401	27.5056	26.2415	28.2539	24.5873	26.3938	23.9956	26.579	25.7402				7	7	7	42.6	42.6	42.6	23.179	0	76.838	942410000	35	ADR59723.1	ADR59723.1	1320		TetR family transcriptional regulator OS=Pseudomonas putida (strain BIRD-1) GN=PPUBIRD1_2080 SV=1 UP=UP000008715:Chromosome
26.5588	26.954	28.4949	26.9769	27.4252	25.9249	27.2393	27.7746	25.289	27.9549	27.8278	27.7367				15	15	15	45.9	45.9	45.9	51.048	0	37.798	1239400000	62	ADR59725.1	ADR59725.1	1321		FAD dependent oxidoreductase OS=Pseudomonas putida (strain BIRD-1) GN=PPUBIRD1_2082 SV=1 UP=UP000008715:Chromosome
27.4045	27.3002	27.1269	27.4641	26.0972	27.5673	25.8928	28.0312	26.1465	27.7562	27.5203	25.0343				6	6	6	31.3	31.3	31.3	27.431	0	20.715	881750000	33	ADR59728.1	ADR59728.1	1323		Short chain dehydrogenase OS=Pseudomonas putida (strain BIRD-1) GN=PPUBIRD1_2086 SV=1 UP=UP000008715:Chromosome
28.0772	29.3394	29.902	29.3016	28.8672	27.4952	29.3339	29.2086	28.1059	29.6976	29.6941	29.3623				22	22	22	57.9	57.9	57.9	42.722	0	130.67	3973200000	171	ADR59729.1	ADR59729.1	1324		Acyl-CoA dehydrogenase domain protein OS=Pseudomonas putida (strain BIRD-1) GN=PPUBIRD1_2087 SV=1 UP=UP000008715:Chromosome
26.3648	27.2881	26.7313	26.5942	26.6461	26.8812	25.2221	25.6571	25.152	27.2218	26.6183	25.7997				8	8	8	18.4	18.4	18.4	53.722	0	29.952	509380000	34	ADR59732.1	ADR59732.1	1326		AMP-dependent synthetase and ligase OS=Pseudomonas putida (strain BIRD-1) GN=PPUBIRD1_2090 SV=1 UP=UP000008715:Chromosome
27.427	26.8286	26.8433	26.442	26.2268	24.8074	26.1431	26.6804	26.8341	25.4378	25.0042	26.5222				6	6	6	21.8	21.8	21.8	33.225	0	20.97	635990000	31	ADR59733.1	ADR59733.1	1327		Hypothetical protein, conserved OS=Pseudomonas putida (strain BIRD-1) GN=PPUBIRD1_2091 SV=1 UP=UP000008715:Chromosome
27.5194	26.5721	26.3839	25.799	26.1742	25.944	29.0399	29.0242	25.8731	25.7023	26.152	23.3285				4	4	4	23	23	23	27.175	0	17.913	830890000	24	ADR59740.1	ADR59740.1	1330		Hypothetical protein, conserved OS=Pseudomonas putida (strain BIRD-1) GN=PPUBIRD1_2098 SV=1 UP=UP000008715:Chromosome
26.6706	26.4177	26.473	26.0142	24.4261	26.9252	26.8157	25.7423	24.0937	26.1468	26.0773	26.1083				5	5	5	10.9	10.9	10.9	50.9	0	43.986	298240000	16	ADR59743.1	ADR59743.1	1333		Aldehyde dehydrogenase OS=Pseudomonas putida (strain BIRD-1) GN=PPUBIRD1_2101 SV=1 UP=UP000008715:Chromosome
25.1197	26.0696	25.6174	27.1491	27.4378	27.3112	25.9682	25.5311	25.2875	31.8402	31.7813	31.9808				37	37	37	60.6	60.6	60.6	75.446	0	204.18	4589100000	163	ADR59755.1	ADR59755.1	1335		Hypothetical protein, conserved OS=Pseudomonas putida (strain BIRD-1) GN=PPUBIRD1_2115 SV=1 UP=UP000008715:Chromosome
29.7508	27.4809	27.0714	30.0068	29.9882	27.7731	29.6877	29.2521	28.3522	33.6342	33.1346	33.0617				69	69	69	61.2	61.2	61.2	132.65	0	323.31	14349000000	396	ADR59756.1	ADR59756.1	1336		Helicase conserved C-terminal domain protein OS=Pseudomonas putida (strain BIRD-1) GN=PPUBIRD1_2116 SV=1 UP=UP000008715:Chromosome
29.6077	29.7561	29.1433	26.6669	28.0096	27.3266	27.7462	27.1424	25.6023	30.7	30.2369	30.3041				54	54	54	34.4	34.4	34.4	244.13	0	323.31	4107200000	182	ADR59758.1	ADR59758.1	1337		Hypothetical protein, conserved OS=Pseudomonas putida (strain BIRD-1) GN=PPUBIRD1_2118 SV=1 UP=UP000008715:Chromosome
27.5379	25.2653	27.4069	26.8262	25.4717	26.1367	25.5259	25.9301	26.9173	24.323	25.8248	25.6818				5	5	5	32.8	32.8	32.8	19.407	0	116.85	431860000	15	ADR59759.1	ADR59759.1	1338		XRE family transcriptional regulator OS=Pseudomonas putida (strain BIRD-1) GN=PPUBIRD1_2119 SV=1 UP=UP000008715:Chromosome
28.5038	28.8388	28.5238	27.7645	27.7702	25.305	24.772	26.1268	26.7369	30.0421	29.2886	29.2878				15	15	15	52.4	52.4	52.4	28.909	0	88.353	2083800000	62	ADR59760.1	ADR59760.1	1339		Hypothetical protein, conserved OS=Pseudomonas putida (strain BIRD-1) GN=PPUBIRD1_2120 SV=1 UP=UP000008715:Chromosome
28.7519	28.6179	28.0808	26.3947	28.0439	26.8204	26.1839	26.5434	26.9858	29.5554	27.0452	27.4819				18	18	17	37.4	37.4	36.1	78.288	0	148.9	1696900000	90	ADR59774.1	ADR59774.1	1343		GAF sensor hybrid histidine kinase OS=Pseudomonas putida (strain BIRD-1) GN=PPUBIRD1_2135 SV=1 UP=UP000008715:Chromosome
30.2079	29.8832	30.1795	29.9328	29.9207	29.6163	30.3808	30.5547	29.696	30.1338	29.5648	29.6834				14	14	14	46	46	46	28.178	0	88.735	7396100000	155	ADR59776.1	ADR59776.1	1345		GntR family transcriptional regulator OS=Pseudomonas putida (strain BIRD-1) GN=PPUBIRD1_2137 SV=1 UP=UP000008715:Chromosome
25.6229	26.7024	25.5724	25.7652	26.1518	26.9241	24.8717	26.2439	26.3255	26.1738	25.968	25.9383				11	11	11	32.5	32.5	32.5	52.833	0	30.005	445570000	32	ADR59779.1	ADR59779.1	1346		Aldehyde dehydrogenase OS=Pseudomonas putida (strain BIRD-1) GN=PPUBIRD1_2140 SV=1 UP=UP000008715:Chromosome
26.7998	25.2072	29.0056	26.2972	25.219	24.5051	25.9355	26.6729	26.398	25.439	25.8385	25.7722				6	6	6	40.4	40.4	40.4	21.52	0	40.803	853340000	19	ADR59781.1	ADR59781.1	1347		Hypothetical protein, conserved OS=Pseudomonas putida (strain BIRD-1) GN=PPUBIRD1_2142 SV=1 UP=UP000008715:Chromosome
26.6132	29.8496	29.5223	27.5534	26.3913	26.0179	24.7072	27.8343	26.2182	27.5456	26.0997	27.1046				19	19	19	53.8	53.8	53.8	38.863	0	87.529	1731900000	88	ADR59782.1	ADR59782.1	1348		Luciferase family protein OS=Pseudomonas putida (strain BIRD-1) GN=PPUBIRD1_2143 SV=1 UP=UP000008715:Chromosome
28.9389	29.0766	28.1176	29.3143	29.3976	29.5275	28.7188	28.5837	29.1539	29.5316	29.272	29.4732				14	13	13	40.1	38.3	38.3	57.427	0	279.11	2972100000	140	ADR59785.1	ADR59785.1	1349		Methyl-accepting chemotaxis sensory transducer OS=Pseudomonas putida (strain BIRD-1) GN=PPUBIRD1_2146 SV=1 UP=UP000008715:Chromosome
32.7561	33.1172	32.2688	29.2784	29.5374	29.0625	27.7596	26.0792	26.1779	30.4195	29.7145	30.0456				21	21	20	73	73	69.5	42.213	0	323.31	20716000000	208	ADR59786.1	ADR59786.1	1350		FAD-dependent pyridine nucleotide-disulfide oxidoreductase OS=Pseudomonas putida (strain BIRD-1) GN=PPUBIRD1_2147 SV=1 UP=UP000008715:Chromosome
28.4926	28.092	28.1284	25.7543	25.5106	26.1209	25.9778	25.3201	27.4612	29.0385	28.8371	29.0118				12	12	12	43.2	43.2	43.2	38.564	0	106.3	1321400000	63	ADR59790.1	ADR59790.1	1351		Acyl-CoA dehydrogenase, putative OS=Pseudomonas putida (strain BIRD-1) GN=PPUBIRD1_2151 SV=1 UP=UP000008715:Chromosome
25.423	25.55	25.5542	25.7597	26.4923	25.9583	26.4174	27.2208	25.2493	25.3925	25.6669	25.4031				5	5	5	15.5	15.5	15.5	43.448	0	7.1961	121240000	7	ADR59792.1	ADR59792.1	1353		ABC-type nitrate/sulfonate/bicarbonate transport systems periplasmic components-like protein OS=Pseudomonas putida (strain BIRD-1) GN=PPUBIRD1_2153 SV=1 UP=UP000008715:Chromosome
26.8283	26.7379	28.0904	27.8872	27.6834	26.9972	28.534	28.7269	27.4528	28.7013	28.2749	28.5504				3	3	3	23.9	23.9	23.9	17.268	0	82.572	1423600000	45	ADR59798.1	ADR59798.1	1354		3-demethylubiquinone-9 3-methyltransferase OS=Pseudomonas putida (strain BIRD-1) GN=PPUBIRD1_2159 SV=1 UP=UP000008715:Chromosome
25.3997	25.6114	25.1286	27.5253	27.677	28.3376	27.7358	27.7383	25.7682	28.2861	28.0154	28.0925				11	11	11	38.3	38.3	38.3	47.932	0	117.4	784530000	42	ADR59804.1	ADR59804.1	1355		Gluconate 2-dehydrogenase acceptor subunit OS=Pseudomonas putida (strain BIRD-1) GN=PPUBIRD1_2165 SV=1 UP=UP000008715:Chromosome
25.6928	27.0831	25.6481	27.328	27.7488	27.0902	26.7169	27.7857	26.7754	28.7752	28.4043	28.2354				16	16	16	35.3	35.3	35.3	80.845	0	90.7	781560000	59	ADR59805.1	ADR59805.1	1356		Aldehyde oxidase and xanthine dehydrogenase, molybdopterin binding protein OS=Pseudomonas putida (strain BIRD-1) GN=PPUBIRD1_2166 SV=1 UP=UP000008715:Chromosome
29.8394	29.3361	29.4307	28.908	29.3105	29.1438	28.2915	27.8151	24.651	29.7852	29.581	29.824				20	20	20	37	37	37	81.533	0	155.88	3776800000	157	ADR59807.1	ADR59807.1	1357		Hypothetical protein, conserved OS=Pseudomonas putida (strain BIRD-1) GN=PPUBIRD1_2168 SV=1 UP=UP000008715:Chromosome
29.8639	29.0571	29.3226	26.2394	28.6984	29.3928	26.4087	25.3281	26.7581	24.3014	25.0244	26.1209				19	19	19	50.6	50.6	50.6	59.914	0	107.47	2559400000	80	ADR59815.1	ADR59815.1	1359		TonB-dependent siderophore receptor OS=Pseudomonas putida (strain BIRD-1) GN=PPUBIRD1_2177 SV=1 UP=UP000008715:Chromosome
30.7716	29.5671	30.0652	30.4478	30.4486	30.7891	30.9031	30.7017	30.7365	28.5131	27.9375	27.8464				8	8	8	46.6	46.6	46.6	20.78	0	240.65	7216300000	106	ADR59817.1	ADR59817.1	1361		Hypothetical protein, conserved OS=Pseudomonas putida (strain BIRD-1) GN=PPUBIRD1_2179 SV=1 UP=UP000008715:Chromosome
26.9634	28.5689	26.2985	27.7062	28.235	28.3588	28.9705	28.2697	27.8006	27.3684	26.4753	27.0722				11	11	11	59	59	59	27.499	0	77.831	1834700000	99	ADR59826.1	ADR59826.1	1364		GntR family transcriptional regulator OS=Pseudomonas putida (strain BIRD-1) GN=PPUBIRD1_2189 SV=1 UP=UP000008715:Chromosome
29.662	28.6191	29.4028	26.7096	25.4196	26.4425	25.4617	25.1556	27.9166	27.6422	26.7308	25.309				13	13	13	43	43	43	55.54	0	43.21	1872900000	47	ADR59827.1;ADR60702.1	ADR59827.1	1365		Aldehyde dehydrogenase OS=Pseudomonas putida (strain BIRD-1) GN=PPUBIRD1_2190 SV=1 UP=UP000008715:Chromosome
27.4462	28.3829	28.4817	28.0412	27.1982	28.0413	27.2073	27.9084	28.2378	27.7673	28.1109	28.0096				10	10	10	43.7	43.7	43.7	35.963	0	107.05	1594100000	84	ADR59838.1	ADR59838.1	1370		DpkA OS=Pseudomonas putida (strain BIRD-1) GN=dpkA SV=1 UP=UP000008715:Chromosome
31.0241	31.8472	32.2886	31.3475	30.8243	30.742	31.4	31.5224	30.8641	31.8692	31.732	31.5988				18	18	18	54.8	54.8	54.8	43.631	0	287.16	19383000000	270	ADR59839.1	ADR59839.1	1371		TyrB OS=Pseudomonas putida (strain BIRD-1) GN=tyrB SV=1 UP=UP000008715:Chromosome
32.0425	31.9542	32.1349	31.8579	31.6349	31.5705	31.3522	30.9283	30.7595	31.3946	31.1089	31.1951				13	13	13	89.8	89.8	89.8	17.382	0	163.36	20775000000	212	ADR59842.1	ADR59842.1	1372		Redoxin domain-containing protein OS=Pseudomonas putida (strain BIRD-1) GN=PPUBIRD1_2206 SV=1 UP=UP000008715:Chromosome
30.6943	29.9864	30.1487	28.9526	29.8211	29.6943	29.4031	29.4106	28.8116	29.1262	28.3847	29.1418				21	21	21	57.5	57.5	57.5	46.474	0	323.31	6085700000	141	ADR59843.1	ADR59843.1	1373		Efflux transporter, RND family, MFP subunit OS=Pseudomonas putida (strain BIRD-1) GN=PPUBIRD1_2207 SV=1 UP=UP000008715:Chromosome
29.3646	29.2173	28.1724	26.0062	26.8854	26.2893	26.9625	27.1966	25.1758	26.5032	26.2946	26.032				18	18	18	25.2	25.2	25.2	111.42	0	70.193	1618100000	66	ADR59844.1	ADR59844.1	1374		Multidrug resistance protein mdtB OS=Pseudomonas putida (strain BIRD-1) GN=PPUBIRD1_2208 SV=1 UP=UP000008715:Chromosome
27.5151	26.9558	24.5632	25.8115	24.8927	26.6522	25.379	25.8499	25.6309	25.138	24.5655	25.8873				17	17	17	18.3	18.3	18.3	112.24	0	50.574	330410000	28	ADR59845.1	ADR59845.1	1375		Multidrug resistance protein mdtC OS=Pseudomonas putida (strain BIRD-1) GN=PPUBIRD1_2209 SV=1 UP=UP000008715:Chromosome
30.0547	29.4196	29.3819	28.9902	29.4608	30.2654	29.2158	29.0348	29.3162	29.7417	29.0202	29.5023				20	20	20	55.8	55.8	55.8	53.954	0	323.31	4561000000	137	ADR59846.1	ADR59846.1	1376		RND efflux system outer membrane lipoprotein OS=Pseudomonas putida (strain BIRD-1) GN=PPUBIRD1_2210 SV=1 UP=UP000008715:Chromosome
31.9129	31.2929	31.8763	31.4509	31.4746	31.1344	31.2887	31.3971	30.9803	31.8999	31.8573	31.6674				30	30	30	69.9	69.9	69.9	58.587	0	323.31	20483000000	419	ADR59850.1	ADR59850.1	1377		Phosphoglucomutase OS=Pseudomonas putida (strain BIRD-1) GN=PPUBIRD1_2214 SV=1 UP=UP000008715:Chromosome
25.6929	25.3434	25.9173	26.4547	24.697	25.6885	26.4905	26.8376	26.3562	23.7932	25.57	25.8826				9	9	9	25.1	25.1	25.1	45.83	0	28.893	196430000	24	ADR59860.1	ADR59860.1	1379		Carbohydrate-selective porin OprB OS=Pseudomonas putida (strain BIRD-1) GN=PPUBIRD1_2224 SV=1 UP=UP000008715:Chromosome
32.147	31.6019	31.6164	31.0474	31.3839	31.5701	31.5512	31.2545	31.6051	31.031	31.1367	30.7846				30	30	30	45.7	45.7	45.7	85.389	0	323.31	19935000000	386	ADR59861.1	ADR59861.1	1380		Probable quinate dehydrogenase OS=Pseudomonas putida (strain BIRD-1) GN=PPUBIRD1_2225 SV=1 UP=UP000008715:Chromosome
24.8982	26.09	24.5931	26.2713	25.1598	24.7626	24.6256	26.5409	26.8295	26.614	26.4931	25.416				10	10	10	33.2	33.2	33.2	33.807	0	9.69	257950000	14	ADR59863.1	ADR59863.1	1381		LysR family transcriptional regulator OS=Pseudomonas putida (strain BIRD-1) GN=PPUBIRD1_2227 SV=1 UP=UP000008715:Chromosome
25.2894	28.0552	27.8679	24.9751	25.1693	25.8465	28.3029	25.1256	25.0767	26.1795	25.5472	26.5285				13	13	13	54.4	54.4	54.4	36.872	0	70.265	895850000	31	ADR59872.1	ADR59872.1	1384		Substrate-binding region of ABC-type glycine betaine transport system OS=Pseudomonas putida (strain BIRD-1) GN=PPUBIRD1_2236 SV=1 UP=UP000008715:Chromosome
29.6229	28.9351	29.141	25.8266	27.9278	27.1886	26.5233	26.7936	25.9672	27.893	27.4862	27.1103				24	22	22	51.1	47.1	47.1	77.017	0	177.67	2301000000	133	ADR59873.1;ADR62363.1	ADR59873.1	1385		Methyl-accepting chemotaxis transducer OS=Pseudomonas putida (strain BIRD-1) GN=PPUBIRD1_2237 SV=1 UP=UP000008715:Chromosome
28.9092	28.454	28.5916	25.9095	27.5359	27.5095	27.6157	27.9556	25.5876	28.479	28.5215	28.317				9	9	9	36	36	36	33.114	0	95.654	1899900000	57	ADR59883.1	ADR59883.1	1387		Short-chain dehydrogenase/reductase SDR OS=Pseudomonas putida (strain BIRD-1) GN=PPUBIRD1_2247 SV=1 UP=UP000008715:Chromosome
25.8411	26.8841	26.0782	25.7273	25.7629	25.5933	25.054	24.5831	26.1382	26.8446	27.1186	27.3739				9	9	9	23.5	23.5	23.5	60.695	0	66.732	527480000	46	ADR59885.1	ADR59885.1	1388		PAS/PAC sensor hybrid histidine kinase OS=Pseudomonas putida (strain BIRD-1) GN=PPUBIRD1_2249 SV=1 UP=UP000008715:Chromosome
27.4226	28.6081	28.9803	27.6209	28.3659	28.0862	28.2792	28.4397	25.6068	27.9928	25.7647	27.4787				12	12	12	42.1	42.1	42.1	31.556	0	81.624	1924000000	57	ADR59890.1	ADR59890.1	1389		Hydroxymethylglutaryl-CoA lyase OS=Pseudomonas putida (strain BIRD-1) GN=PPUBIRD1_2254 SV=1 UP=UP000008715:Chromosome
25.5125	27.5983	30.4174	25.8424	25.7144	26.3395	27.346	27.5964	25.7385	26.6006	26.1463	25.3647				10	10	10	55.8	55.8	55.8	31.545	0	94.025	1862300000	56	ADR59899.1	ADR59899.1	1395		Hypothetical protein, conserved OS=Pseudomonas putida (strain BIRD-1) GN=PPUBIRD1_2263 SV=1 UP=UP000008715:Chromosome
27.2332	27.3877	27.2008	25.4721	27.645	27.3167	27.7035	27.8273	26.0282	26.9258	25.4899	25.8772				11	11	11	44.9	44.9	44.9	26.131	0	116.13	897690000	53	ADR59902.1	ADR59902.1	1397		TetR family transcriptional regulator OS=Pseudomonas putida (strain BIRD-1) GN=PPUBIRD1_2267 SV=1 UP=UP000008715:Chromosome
27.5875	27.4371	27.1928	26.936	27.1638	25.5201	26.18	27.3353	25.5775	24.712	24.9509	26.9835				4	4	4	31.4	31.4	31.4	17.148	0	11.631	647610000	21	ADR59904.1	ADR59904.1	1399		Hypothetical protein, conserved OS=Pseudomonas putida (strain BIRD-1) GN=PPUBIRD1_2269 SV=1 UP=UP000008715:Chromosome
24.5811	25.5339	23.5875	25.4614	25.0469	24.5094	24.7019	25.2855	25.0793	26.1673	25.78	24.5452				5	5	5	13.8	13.8	13.8	52.304	0	33.184	77520000	23	ADR59911.1	ADR59911.1	1400		Hypothetical protein, conserved OS=Pseudomonas putida (strain BIRD-1) GN=PPUBIRD1_2276 SV=1 UP=UP000008715:Chromosome
31.0293	29.8725	31.6618	30.1226	30.9124	29.7264	31.9907	33.4685	30.224	30.0693	29.1174	29.7835				22	22	22	78.8	78.8	78.8	36.903	0	239.1	18467000000	242	ADR59918.1	ADR59918.1	1403		Branched-chain amino acid aminotransferase OS=Pseudomonas putida (strain BIRD-1) GN=PPUBIRD1_2284 SV=1 UP=UP000008715:Chromosome
30.3847	29.5824	29.8705	24.9539	28.0109	26.9147	27.9706	27.621	27.1947	29.1746	28.3914	28.6882				12	12	12	39.9	39.9	39.9	41.307	0	103.41	4075900000	69	ADR59922.1	ADR59922.1	1405		CobW OS=Pseudomonas putida (strain BIRD-1) GN=cobW SV=1 UP=UP000008715:Chromosome
25.5705	26.9715	24.5119	26.9589	26.9423	26.6772	26.432	26.4144	26.3226	27.5708	27.621	27.3479				2	2	2	2.2	2.2	2.2	84.994	0	9.8453	506020000	24	ADR59924.1	ADR59924.1	1406		CobN_2 OS=Pseudomonas putida (strain BIRD-1) GN=cobN_2 SV=1 UP=UP000008715:Chromosome
27.2094	26.7392	26.0367	25.55	24.9191	26.3983	26.0258	25.412	26.5173	24.8834	25.4308	25.0063				4	4	4	16.9	16.9	16.9	35.984	0	8.9976	328890000	14	ADR59925.1	ADR59925.1	1407		Magnesium chelatase OS=Pseudomonas putida (strain BIRD-1) GN=PPUBIRD1_2291 SV=1 UP=UP000008715:Chromosome
24.4931	25.5822	25.4979	25.9782	26.9544	25.0066	26.7886	27.0537	25.2044	26.8991	24.6479	24.7368				5	5	5	8	8	8	74.377	0	11.792	277420000	11	ADR59929.1	ADR59929.1	1409		Uncharacterized protease ydcP OS=Pseudomonas putida (strain BIRD-1) GN=PPUBIRD1_2295 SV=1 UP=UP000008715:Chromosome
30.749	30.9151	31.2502	29.9002	29.8564	29.4868	30.396	30.376	29.7863	30.7529	30.2054	30.1944				22	22	22	63.7	63.7	63.7	41.537	0	206.66	9785500000	164	ADR59934.1	ADR59934.1	1412		AcdA OS=Pseudomonas putida (strain BIRD-1) GN=acdA SV=1 UP=UP000008715:Chromosome
31.0679	31.4101	31.5992	29.8304	30.2026	28.4948	30.8667	30.8886	29.9475	30.7242	30.7293	30.7274				18	18	18	70.3	70.3	70.3	39.394	0	323.31	13117000000	215	ADR59935.1	ADR59935.1	1413		Enoyl-CoA hydratase/isomerase OS=Pseudomonas putida (strain BIRD-1) GN=PPUBIRD1_2301 SV=1 UP=UP000008715:Chromosome
24.8272	25.9525	25.3424	25.6241	29.6624	27.4216	26.1127	25.5364	26.2277	26.0248	26.6908	24.9827				4	4	4	9	9	9	68.562	0	7.8452	414790000	5	ADR59948.1	ADR59948.1	1416		Type II and III secretion system protein OS=Pseudomonas putida (strain BIRD-1) GN=PPUBIRD1_2315 SV=1 UP=UP000008715:Chromosome
25.5007	25.5869	24.5363	26.7114	25.5405	24.7962	23.6565	22.8037	27.1157	25.5081	26.1243	25.9933				3	3	3	8.9	8.9	8.9	47.673	0	49.832	21680000	9	ADR59959.1	ADR59959.1	1418		Hypothetical protein, conserved OS=Pseudomonas putida (strain BIRD-1) GN=PPUBIRD1_2326 SV=1 UP=UP000008715:Chromosome
25.2422	26.1071	26.148	25.2937	25.8255	24.7212	29.0953	29.0215	25.8494	26.0337	26.3136	25.5162				11	11	11	35.4	35.4	35.4	53.366	0	122.89	590100000	26	ADR59960.1	ADR59960.1	1419		Aldehyde dehydrogenase OS=Pseudomonas putida (strain BIRD-1) GN=PPUBIRD1_2327 SV=1 UP=UP000008715:Chromosome
26.2217	25.481	23.7399	24.6988	24.372	24.5821	32.0091	32.0891	31.1144	25.6595	26.315	25.3664				25	25	25	57.6	57.6	57.6	56.712	0	202.5	5319900000	126	ADR59961.1	ADR59961.1	1420		Hypothetical protein, conserved OS=Pseudomonas putida (strain BIRD-1) GN=PPUBIRD1_2330 SV=1 UP=UP000008715:Chromosome
24.9842	25.1683	25.243	26.0715	26.1922	25.8455	32.1761	32.2258	31.1095	26.3863	25.7986	25.6726				21	21	21	67	67	67	41.623	0	262.42	5818200000	123	ADR59965.1	ADR59965.1	1421		Hypothetical protein, conserved OS=Pseudomonas putida (strain BIRD-1) GN=PPUBIRD1_2333 SV=1 UP=UP000008715:Chromosome
25.7439	26.8991	25.2678	26.1473	26.4336	26.8767	25.693	26.4278	26.2208	26.3694	25.444	26.53				5	5	5	18.3	18.3	18.3	31.429	0	23.056	284020000	24	ADR59970.1	ADR59970.1	1425		Winged helix family two component transcriptional regulator OS=Pseudomonas putida (strain BIRD-1) GN=PPUBIRD1_2338 SV=1 UP=UP000008715:Chromosome
30.2966	29.6453	29.5983	29.6535	30.1377	30.4372	29.6714	29.3489	30.6225	30.423	29.78	30.0786				48	48	48	61.2	61.2	61.2	111.9	0	323.31	5858200000	280	ADR59974.1	ADR59974.1	1429		Bacteriophage N4 receptor, outer membrane subunit OS=Pseudomonas putida (strain BIRD-1) GN=PPUBIRD1_2342 SV=1 UP=UP000008715:Chromosome
29.9307	28.4232	29.1472	26.4398	27.9557	24.3062	28.9758	28.999	25.5941	27.9223	24.9009	25.6967				18	18	18	35.6	35.6	35.6	82.456	0	159.71	2726700000	70	ADR59975.1	ADR59975.1	1430		NfrB OS=Pseudomonas putida (strain BIRD-1) GN=nfrB SV=1 UP=UP000008715:Chromosome
25.3946	26.0301	24.8288	25.8335	25.3564	25.342	27.763	27.5879	25.6908	27.5966	25.2008	26.1421				10	10	10	34.4	34.4	34.4	44.128	0	35.835	553510000	29	ADR59978.1	ADR59978.1	1431		Hypothetical protein, conserved OS=Pseudomonas putida (strain BIRD-1) GN=PPUBIRD1_2346 SV=1 UP=UP000008715:Chromosome
26.0918	25.1674	25.0951	25.7106	28.7192	28.374	28.5868	28.5061	26.0396	28.591	28.3881	28.3947				4	4	4	37.7	37.7	37.7	16.954	0	37.281	1123600000	27	ADR59979.1	ADR59979.1	1432		Glyoxalase/bleomycin resistance protein/dioxygenase OS=Pseudomonas putida (strain BIRD-1) GN=PPUBIRD1_2347 SV=1 UP=UP000008715:Chromosome
31.1356	32.013	32.3305	31.4234	31.4272	31.1465	31.1071	31.0354	30.584	32.2331	32.0415	32.0985				30	30	30	53.2	53.2	53.2	59.931	0	299.64	21102000000	368	ADR59980.1	ADR59980.1	1433		Glyceraldehyde-3-phosphate dehydrogenase, putative OS=Pseudomonas putida (strain BIRD-1) GN=PPUBIRD1_2348 SV=1 UP=UP000008715:Chromosome
27.8121	27.8238	27.663	27.8001	27.1277	27.2582	27.9152	27.7375	24.9398	28.4862	28.0127	26.996				9	9	9	25.8	25.8	25.8	43.139	0	55.662	1535000000	69	ADR59982.1	ADR59982.1	1434		Hypothetical protein, conserved OS=Pseudomonas putida (strain BIRD-1) GN=PPUBIRD1_2350 SV=1 UP=UP000008715:Chromosome
25.4532	26.4018	21.0622	25.9156	26.6303	26.2856	25.0816	24.6313	25.6053	26.3222	25.74	25.6065				6	6	6	20.5	20.5	20.5	57.243	0	30.397	376570000	33	ADR59985.1	ADR59985.1	1436		CBS domain-containing protein OS=Pseudomonas putida (strain BIRD-1) GN=PPUBIRD1_2353 SV=1 UP=UP000008715:Chromosome
28.1104	25.1244	27.3329	26.8992	27.5494	27.6842	25.4146	25.8681	26.2597	26.1428	26.4512	25.0757				9	9	9	24.8	24.8	24.8	58.409	0	71.615	936390000	29	ADR59986.1	ADR59986.1	1437		Diguanylate phosphodiesterase OS=Pseudomonas putida (strain BIRD-1) GN=PPUBIRD1_2354 SV=1 UP=UP000008715:Chromosome
31.6277	31.1703	31.1493	29.2601	30.0317	29.591	30.6116	31.0022	29.4206	29.2643	28.6383	27.8655				20	20	20	62	62	62	40.101	0	176.83	11035000000	185	ADR59987.1	ADR59987.1	1438		4-hydroxyphenylpyruvate dioxygenase OS=Pseudomonas putida (strain BIRD-1) GN=PPUBIRD1_2355 SV=1 UP=UP000008715:Chromosome
30.3563	31.3621	32.7357	32.1155	31.459	30.6434	32.6589	32.5872	31.4037	31.6624	31.8605	31.6417				17	17	17	87.3	87.3	87.3	25.346	0	251.28	25393000000	264	ADR59989.1	ADR59989.1	1439		ThiJ/PfpI domain protein OS=Pseudomonas putida (strain BIRD-1) GN=PPUBIRD1_2357 SV=1 UP=UP000008715:Chromosome
25.9926	26.5644	25.0651	25.8081	25.9601	26.0979	25.5297	27.5374	25.2371	27.3435	24.9487	26.8677				13	13	13	22.4	22.4	22.4	78.698	0	34.556	574230000	27	ADR59990.1	ADR59990.1	1440		PAS/PAC sensor hybrid histidine kinase OS=Pseudomonas putida (strain BIRD-1) GN=PPUBIRD1_2358 SV=1 UP=UP000008715:Chromosome
32.0336	31.4106	31.4834	33.3103	33.6179	34.3704	33.3906	33.1376	33.789	33.5036	33.175	33.4404				29	29	29	66.9	66.9	66.9	50.864	0	323.31	42402000000	495	ADR59993.1	ADR59993.1	1442		RND efflux system outer membrane lipoprotein OS=Pseudomonas putida (strain BIRD-1) GN=PPUBIRD1_2361 SV=1 UP=UP000008715:Chromosome
31.7443	31.9575	31.5255	32.5801	32.7573	32.8607	32.3659	32.2267	32.7399	32.7722	32.7896	32.8523				37	37	36	42.6	42.6	42.6	114.76	0	323.31	28058000000	504	ADR59994.1	ADR59994.1	1443		MexF OS=Pseudomonas putida (strain BIRD-1) GN=mexF SV=1 UP=UP000008715:Chromosome
29.6851	29.2089	29.3322	29.6366	29.7319	29.7784	29.6741	29.5829	28.918	29.729	29.8178	29.8046				17	17	17	58.6	58.6	58.6	44.603	0	156.96	4730500000	161	ADR59995.1	ADR59995.1	1444		MexE OS=Pseudomonas putida (strain BIRD-1) GN=mexE SV=1 UP=UP000008715:Chromosome
30.8796	30.3304	30.4174	31.5008	31.4973	31.4748	31.2662	31.2755	31.2166	30.209	30.2751	30.227				21	21	21	61.9	61.9	61.9	53.735	0	293.63	11257000000	256	ADR59999.1	ADR59999.1	1445		Sensor histidine kinase OS=Pseudomonas putida (strain BIRD-1) GN=PPUBIRD1_2367 SV=1 UP=UP000008715:Chromosome
30.7407	30.4603	30.3158	31.16	31.5405	31.426	31.2271	30.931	30.6274	30.3749	30.4194	30.2772				21	21	21	60.6	60.6	60.6	55.422	0	323.31	10993000000	286	ADR60000.1	ADR60000.1	1446		Integral membrane sensor signal transduction histidine kinase OS=Pseudomonas putida (strain BIRD-1) GN=PPUBIRD1_2369 SV=1 UP=UP000008715:Chromosome
30.2902	29.5879	29.171	29.1564	30.0145	29.3192	27.8893	28.1031	27.6289	28.449	27.7991	28.0507				21	21	21	59.6	59.6	59.6	53.645	0	250.75	4274900000	147	ADR60001.1	ADR60001.1	1447		Two component, sigma54 specific, transcriptional regulator, Fis family OS=Pseudomonas putida (strain BIRD-1) GN=PPUBIRD1_2370 SV=1 UP=UP000008715:Chromosome
29.8203	29.131	28.7546	28.477	29.0239	28.3486	28.6411	28.8257	27.9903	28.4615	28.267	28.0267				17	16	16	49.4	47.2	47.2	48.672	0	138.23	3317200000	98	ADR60006.1	ADR60006.1	1451		Methyl-accepting chemotaxis sensory transducer OS=Pseudomonas putida (strain BIRD-1) GN=PPUBIRD1_2375 SV=1 UP=UP000008715:Chromosome
28.279	27.7679	27.1921	27.7407	27.8704	26.2576	27.903	28.1442	26.37	28.1332	28.3454	28.4881				12	12	12	14.7	14.7	14.7	119.27	0	50.69	1305400000	68	ADR60007.1	ADR60007.1	1452		Hpt sensor hybrid histidine kinase OS=Pseudomonas putida (strain BIRD-1) GN=PPUBIRD1_2376 SV=1 UP=UP000008715:Chromosome
29.7132	28.8461	29.4492	27.9873	28.2619	26.1953	28.9634	29.3653	25.4907	28.1467	25.5181	25.3453				6	6	6	37.1	37.1	37.1	18.081	0	37.142	2885200000	54	ADR60013.1	ADR60013.1	1456		Acetyltransferase OS=Pseudomonas putida (strain BIRD-1) GN=PPUBIRD1_2382 SV=1 UP=UP000008715:Chromosome
29.8792	29.5186	29.6616	28.1464	27.962	26.8743	28.5659	28.1958	27.912	27.6113	25.6063	24.7395				13	13	13	41.4	41.4	41.4	31.923	0	38.268	3154300000	71	ADR60015.1	ADR60015.1	1457		Alpha/beta hydrolase fold project OS=Pseudomonas putida (strain BIRD-1) GN=PPUBIRD1_2384 SV=1 UP=UP000008715:Chromosome
25.1534	25.5327	26.1169	26.1343	26.0503	25.5262	25.3358	26.5293	26.3209	26.3238	25.9583	26.3096				4	4	4	21	21	21	31.665	0	91.649	311780000	31	ADR60016.1	ADR60016.1	1458		Pirin domain-containing protein OS=Pseudomonas putida (strain BIRD-1) GN=PPUBIRD1_2385 SV=1 UP=UP000008715:Chromosome
25.8554	25.3783	25.184	27.9619	27.7477	27.401	28.0899	27.837	26.358	25.176	24.8307	25.6695				6	6	6	11.7	11.7	11.7	77.037	0	35.429	547240000	21	ADR60023.1	ADR60023.1	1459		Hypothetical protein, conserved OS=Pseudomonas putida (strain BIRD-1) GN=PPUBIRD1_2393 SV=1 UP=UP000008715:Chromosome
28.2797	28.8712	28.6229	29.1087	28.2784	28.3834	27.6914	27.8704	29.6036	28.2795	27.4371	28.9379				15	15	15	60.4	60.4	60.4	36.745	0	128.56	2222000000	119	ADR60040.1	ADR60040.1	1462		Aldo/keto reductase family oxidoreductase OS=Pseudomonas putida (strain BIRD-1) GN=PPUBIRD1_2410 SV=1 UP=UP000008715:Chromosome
29.3761	28.9722	28.0847	27.5732	27.9775	26.2098	25.0134	24.8871	26.0717	29.6994	29.6887	29.0194				28	28	28	49.5	49.5	49.5	91.71	0	233.55	2380600000	124	ADR60047.1	ADR60047.1	1464		Putative GAF sensor protein OS=Pseudomonas putida (strain BIRD-1) GN=PPUBIRD1_2417 SV=1 UP=UP000008715:Chromosome
30.4944	29.0831	29.4134	29.7773	29.7423	28.6658	25.6907	25.1234	26.8024	26.0199	27.6668	25.3638				24	24	24	46.4	46.4	46.4	79.523	0	171.46	3574700000	91	ADR60054.1	ADR60054.1	1465		TonB-dependent siderophore receptor OS=Pseudomonas putida (strain BIRD-1) GN=PPUBIRD1_2426 SV=1 UP=UP000008715:Chromosome
33.7231	34.4325	34.4486	33.065	33.0057	31.5572	25.7368	23.9803	22.144	24.9958	22.9576	24.6283				16	16	16	81.2	81.2	81.2	25.972	0	323.31	59822000000	271	ADR60059.1	ADR60059.1	1466		Hypothetical protein, conserved OS=Pseudomonas putida (strain BIRD-1) GN=PPUBIRD1_2431 SV=1 UP=UP000008715:Chromosome
35.2849	34.9199	35.0603	34.3358	34.3093	34.1041	27.9932	26.3632	27.7801	27.2026	26.6193	27.4289				52	52	52	85.6	85.6	85.6	76.178	0	323.31	116240000000	710	ADR60060.1	ADR60060.1	1467		Outer membrane ferric siderophore receptor, putative OS=Pseudomonas putida (strain BIRD-1) GN=PPUBIRD1_2432 SV=1 UP=UP000008715:Chromosome
29.8676	30.489	30.9021	26.4022	24.9808	26.2948	26.0632	26.4816	26.2255	26.1037	26.3771	27.3795				12	12	12	41.3	41.3	41.3	33.392	0	72.608	3955800000	47	ADR60061.1	ADR60061.1	1468		GTP cyclohydrolase folE2 OS=Pseudomonas putida (strain BIRD-1) GN=PPUBIRD1_2433 SV=1 UP=UP000008715:Chromosome
26.4721	26.3882	26.2168	25.5367	27.295	26.1424	26.7738	26.4204	25.9294	25.4609	26.1909	24.7935				5	5	5	32	32	32	19.889	0	45.47	470000000	39	ADR60092.1	ADR60092.1	1473		TetR family transcriptional regulator OS=Pseudomonas putida (strain BIRD-1) GN=PPUBIRD1_2464 SV=1 UP=UP000008715:Chromosome
28.312	26.9367	27.3409	25.067	26.8307	26.5572	26.9825	26.5554	25.2306	26.6662	23.8133	25.2039				6	6	6	14.5	14.5	14.5	46.464	0	21.999	822280000	33	ADR60152.1	ADR60152.1	1480		Major facilitator transporter OS=Pseudomonas putida (strain BIRD-1) GN=PPUBIRD1_2527 SV=1 UP=UP000008715:Chromosome
32.3391	32.5093	32.3606	31.193	31.6514	31.2962	31.9338	31.8045	31.1917	24.8106	25.7854	26.7176				19	19	19	86.5	86.5	86.5	32.789	0	220.85	22238000000	203	ADR60153.1	ADR60153.1	1481		Aldo/keto reductase OS=Pseudomonas putida (strain BIRD-1) GN=PPUBIRD1_2528 SV=1 UP=UP000008715:Chromosome
26.3257	25.6693	27.9617	25.9424	25.0719	26.4941	24.966	26.7001	26.6565	27.5342	28.329	25.1234				9	9	9	47.7	47.7	47.7	31.307	0	110.3	754120000	32	ADR60154.1	ADR60154.1	1482		Dyp-type peroxidase family protein OS=Pseudomonas putida (strain BIRD-1) GN=PPUBIRD1_2529 SV=1 UP=UP000008715:Chromosome
26.506	25.729	26.33	25.743	24.7346	26.6458	26.2683	25.0905	26.9359	26.5782	25.0065	27.1226				7	7	7	48.5	48.5	48.5	18.632	0	56.072	267150000	19	ADR60158.1	ADR60158.1	1484		Acetyltransferase OS=Pseudomonas putida (strain BIRD-1) GN=PPUBIRD1_2533 SV=1 UP=UP000008715:Chromosome
29.7962	28.9169	28.8282	29.055	29.6071	29.3449	28.623	28.3543	29.1997	28.6261	28.7173	28.6245				26	26	26	58.4	58.4	58.4	57.634	0	146.51	3041700000	174	ADR60159.1	ADR60159.1	1485		Diguanylate cyclase OS=Pseudomonas putida (strain BIRD-1) GN=PPUBIRD1_2534 SV=1 UP=UP000008715:Chromosome
27.3238	26.8742	27.2893	25.2489	25.4127	26.4463	25.6763	25.6842	26.169	25.184	26.2209	26.3032				4	4	4	20.9	20.9	20.9	27.017	0	12.109	432610000	14	ADR60164.1	ADR60164.1	1486		Hypothetical protein, conserved OS=Pseudomonas putida (strain BIRD-1) GN=PPUBIRD1_2539 SV=1 UP=UP000008715:Chromosome
28.7938	25.7673	28.8892	26.0057	25.4527	24.6922	24.1689	25.7047	26.4419	25.9169	25.8217	24.4141				5	5	5	14.9	14.9	14.9	51.002	0	99.116	1136300000	19	ADR60169.1	ADR60169.1	1488		Amidohydrolase OS=Pseudomonas putida (strain BIRD-1) GN=PPUBIRD1_2544 SV=1 UP=UP000008715:Chromosome
26.028	26.0672	25.6771	25.9368	25.7519	27.5028	26.153	25.1969	26.0122	25.3961	24.3842	24.9242				3	3	3	20.4	20.4	20.4	22.674	0	11.688	243360000	20	ADR60171.1	ADR60171.1	1489		Hypothetical protein, conserved OS=Pseudomonas putida (strain BIRD-1) GN=PPUBIRD1_2546 SV=1 UP=UP000008715:Chromosome
30.7873	30.6865	30.8069	29.7609	30.2505	29.014	30.5677	30.4418	27.8182	30.6588	29.9766	30.0875				11	11	11	44.1	44.1	44.1	34.555	0	258.17	8385700000	108	ADR60172.1	ADR60172.1	1490		Hypothetical protein, conserved OS=Pseudomonas putida (strain BIRD-1) GN=PPUBIRD1_2547 SV=1 UP=UP000008715:Chromosome
27.2686	27.1021	27.885	26.9682	26.9692	25.8814	24.8322	26.9088	25.6317	27.2352	26.0728	26.9972				8	8	8	38.4	38.4	38.4	33.225	0	57.138	852710000	45	ADR60173.1	ADR60173.1	1491		Ornithine cyclodeaminase OS=Pseudomonas putida (strain BIRD-1) GN=PPUBIRD1_2548 SV=1 UP=UP000008715:Chromosome
26.7285	26.8784	28.1854	25.1545	25.8598	24.9701	25.3525	28.5576	27.8524	28.2199	27.9961	28.446				7	7	7	48.9	48.9	48.9	24.434	0	66.856	1195900000	39	ADR60177.1	ADR60177.1	1494		TenA family transcription regulator OS=Pseudomonas putida (strain BIRD-1) GN=PPUBIRD1_2552 SV=1 UP=UP000008715:Chromosome
29.9494	30.7731	30.7634	30.5384	30.565	30.3687	29.6061	29.9519	29.2519	31.1358	30.9553	30.8169				9	9	9	52.1	52.1	52.1	23.84	0	106.51	7989500000	131	ADR60178.1	ADR60178.1	1495		TenA family transcription regulator OS=Pseudomonas putida (strain BIRD-1) GN=PPUBIRD1_2553 SV=1 UP=UP000008715:Chromosome
26.012	26.0934	23.8134	26.7376	26.5531	25.9098	25.2328	23.546	24.701	25.9975	25.3931	25.5978				4	4	4	7.1	7.1	7.1	54.995	0	6.1518	267850000	15	ADR60186.1	ADR60186.1	1499		FAD-dependent pyridine nucleotide-disulfide oxidoreductase OS=Pseudomonas putida (strain BIRD-1) GN=PPUBIRD1_2561 SV=1 UP=UP000008715:Chromosome
31.6376	31.2445	31.4006	30.6718	30.9561	30.3963	30.4372	30.6472	29.7126	30.9702	30.9365	30.7172				24	24	24	82.1	82.1	82.1	36.895	0	308.98	13789000000	262	ADR60187.1	ADR60187.1	1500		Aldo/keto reductase OS=Pseudomonas putida (strain BIRD-1) GN=PPUBIRD1_2562 SV=1 UP=UP000008715:Chromosome
27.9459	28.4134	28.9121	27.7601	27.5208	25.803	27.7191	27.6992	27.2306	29.6248	29.1553	28.7171				9	9	9	41.4	41.4	41.4	27.797	0	54.175	2067600000	70	ADR60200.1	ADR60200.1	1502		Inositol monophosphatase family protein OS=Pseudomonas putida (strain BIRD-1) GN=PPUBIRD1_2575 SV=1 UP=UP000008715:Chromosome
29.3969	28.3369	28.1016	28.3825	29.0684	28.2666	28.7342	28.8285	27.71	27.8424	27.5433	27.0279				13	13	13	51	51	51	32.672	0	42.011	2334900000	86	ADR60201.1	ADR60201.1	1503		Universal stress protein OS=Pseudomonas putida (strain BIRD-1) GN=PPUBIRD1_2576 SV=1 UP=UP000008715:Chromosome
30.7192	30.3476	30.4484	30.8804	31.4936	31.7988	31.3015	31.1624	31.4374	27.7114	26.223	26.5215				33	33	33	61.2	61.2	61.2	78.273	0	323.31	8546500000	280	ADR60202.1	ADR60202.1	1504		Outer membrane ferric siderophore receptor, putative OS=Pseudomonas putida (strain BIRD-1) GN=PPUBIRD1_2577 SV=1 UP=UP000008715:Chromosome
28.791	28.3629	28.2113	28.3258	29.0358	29.7757	29.7599	29.1479	26.7395	29.1398	27.3344	28.36				4	4	4	24.3	24.3	24.3	18.502	0	16.174	2638700000	51	ADR60203.1	ADR60203.1	1505		Hypothetical protein, conserved OS=Pseudomonas putida (strain BIRD-1) GN=PPUBIRD1_2578 SV=1 UP=UP000008715:Chromosome
28.0408	28.1445	24.8947	24.797	27.6172	24.1251	25.7386	28.3638	25.4131	28.8874	25.2735	24.3626				15	15	15	30.8	30.8	30.8	72.015	0	32.44	1327900000	33	ADR60207.1	ADR60207.1	1507		Hypothetical protein, conserved OS=Pseudomonas putida (strain BIRD-1) GN=PPUBIRD1_2582 SV=1 UP=UP000008715:Chromosome
34.3177	34.1937	33.9508	33.8335	34.2575	34.5438	33.6161	33.4078	33.9932	34.2825	33.6506	34.0272				20	20	20	80	80	80	24.402	0	323.31	100990000000	598	ADR60212.1	ADR60212.1	1510		Hypothetical protein, conserved OS=Pseudomonas putida (strain BIRD-1) GN=PPUBIRD1_2587 SV=1 UP=UP000008715:Chromosome
27.2374	27.2053	26.7917	27.5887	27.9532	28.2562	27.8684	28.6572	28.6085	27.9787	27.4247	27.7189				8	8	8	20.1	20.1	20.1	53.421	0	57.135	1294600000	85	ADR60215.1	ADR60215.1	1512		Sugar transferase, putative OS=Pseudomonas putida (strain BIRD-1) GN=PPUBIRD1_2590 SV=1 UP=UP000008715:Chromosome
29.3114	28.968	28.5069	28.8027	29.2533	29.0477	27.9879	27.9421	29.0474	28.8338	28.6619	28.5083				16	16	16	66	66	66	28.859	0	112.26	3069200000	117	ADR60216.1	ADR60216.1	1513		WecB/TagA/CpsF family glycosyl transferase OS=Pseudomonas putida (strain BIRD-1) GN=PPUBIRD1_2591 SV=1 UP=UP000008715:Chromosome
30.3983	28.1428	29.4965	27.9579	28.5902	27.6899	28.7995	28.4389	27.1809	27.6	26.4061	27.0589				15	15	15	32.4	32.4	32.4	43.18	0	46.919	3226200000	81	ADR60217.1	ADR60217.1	1514		Glycosyl transferase, group 2 family protein OS=Pseudomonas putida (strain BIRD-1) GN=PPUBIRD1_2592 SV=1 UP=UP000008715:Chromosome
30.7679	30.0342	30.2858	29.5113	30.0534	30.0772	30.2093	29.9889	30.0558	29.4088	29.314	29.4021				21	21	21	45.2	45.2	45.2	44.752	0	124.28	6994100000	178	ADR60218.1	ADR60218.1	1515		Glycosyl transferase, group 1 OS=Pseudomonas putida (strain BIRD-1) GN=PPUBIRD1_2593 SV=1 UP=UP000008715:Chromosome
30.4236	30.1938	30.1431	29.9201	30.3076	30.1814	30.508	30.4678	30.1211	29.9923	29.7854	29.3913				19	19	19	71.7	71.7	71.7	35.632	0	200.73	7015600000	172	ADR60219.1	ADR60219.1	1516		Hypothetical protein, conserved OS=Pseudomonas putida (strain BIRD-1) GN=PPUBIRD1_2594 SV=1 UP=UP000008715:Chromosome
28.3953	27.4213	27.8091	27.0055	27.1485	26.7046	27.8495	28.1931	26.7836	24.5096	26.4342	25.3899				5	5	5	20.9	20.9	20.9	36.065	0	69.106	1290700000	55	ADR60220.1	ADR60220.1	1517		Glycosyl transferase family protein OS=Pseudomonas putida (strain BIRD-1) GN=PPUBIRD1_2595 SV=1 UP=UP000008715:Chromosome
25.1937	27.505	27.7508	26.1113	24.6309	26.7132	25.7866	26.1564	27.9862	25.2303	24.831	26.9538				3	3	3	26.4	26.4	26.4	18.917	0	29.612	1087700000	47	ADR60221.1	ADR60221.1	1518		Serine acetyltransferase-like protein OS=Pseudomonas putida (strain BIRD-1) GN=PPUBIRD1_2596 SV=1 UP=UP000008715:Chromosome
31.5548	30.3042	30.7965	30.13	30.6139	29.8541	31.0585	31.0777	29.4445	28.9594	27.6615	27.2379				19	19	19	69.2	69.2	69.2	35.887	0	144.68	9726700000	162	ADR60222.1	ADR60222.1	1519		Glycosyl transferase, putative OS=Pseudomonas putida (strain BIRD-1) GN=PPUBIRD1_2597 SV=1 UP=UP000008715:Chromosome
29.6415	29.5401	29.252	30.1529	29.7998	30.3824	28.1599	28.1617	30.3719	28.1657	29.1704	29.3081				9	9	9	60.4	60.4	60.4	22.321	0	115.62	4392700000	109	ADR60223.1	ADR60223.1	1520		hexapeptide repeat-containing transferase OS=Pseudomonas putida (strain BIRD-1) GN=PPUBIRD1_2598 SV=1 UP=UP000008715:Chromosome
28.1552	28.9858	27.8938	26.043	28.5673	28.2593	26.6433	26.3228	27.7142	27.8691	27.0202	25.8009				17	17	17	42.6	42.6	42.6	52.858	0	73.827	1680300000	79	ADR60224.1	ADR60224.1	1521		GMC oxidoreductase OS=Pseudomonas putida (strain BIRD-1) GN=PPUBIRD1_2599 SV=1 UP=UP000008715:Chromosome
27.8842	27.7001	27.3417	27.6571	27.9137	27.9167	27.4742	27.2278	28.2103	27.2668	26.093	27.0277				6	6	6	11.4	11.4	11.4	56.471	0	32.933	1187900000	49	ADR60227.1	ADR60227.1	1523		Hypothetical protein, conserved OS=Pseudomonas putida (strain BIRD-1) GN=PPUBIRD1_2602 SV=1 UP=UP000008715:Chromosome
27.2311	28.7717	30.3941	30.3463	30.0569	28.7123	30.7852	30.7957	29.7251	30.3648	29.8863	29.9415				27	27	27	42.5	42.5	42.5	96.437	0	253.71	6533900000	202	ADR60228.1	ADR60228.1	1524		Hypothetical protein, conserved OS=Pseudomonas putida (strain BIRD-1) GN=PPUBIRD1_2603 SV=1 UP=UP000008715:Chromosome
29.5688	29.6133	29.2669	29.0926	29.5336	29.2927	29.1728	29.2549	27.1526	29.9603	29.7688	29.5957				17	17	17	70.7	70.7	70.7	34.965	0	119.89	4925200000	161	ADR60229.1	ADR60229.1	1525		UDP-glucose 4-epimerase OS=Pseudomonas putida (strain BIRD-1) GN=PPUBIRD1_2604 SV=1 UP=UP000008715:Chromosome
32.004	31.5295	31.6791	31.4047	31.7268	31.2903	31.9502	31.5746	31.0385	31.2813	31.1866	31.0923				14	14	14	78.4	78.4	78.4	29.627	0	126.25	20843000000	235	ADR60230.1	ADR60230.1	1526		Protein-tyrosine kinase OS=Pseudomonas putida (strain BIRD-1) GN=PPUBIRD1_2605 SV=1 UP=UP000008715:Chromosome
33.5036	33.0062	33.0003	33.134	33.4253	33.3271	33.4284	33.5751	33.4058	33.0404	33.0528	33.1451				41	41	41	61.2	61.2	61.2	58.115	0	323.31	59014000000	636	ADR60231.1	ADR60231.1	1527		Lipopolysaccharide biosynthesis protein OS=Pseudomonas putida (strain BIRD-1) GN=PPUBIRD1_2606 SV=1 UP=UP000008715:Chromosome
31.6963	30.7405	31.0586	31.1184	31.2277	31.8314	31.5883	31.1795	32.046	31.5286	31.0776	31.4386				20	20	20	71.6	71.6	71.6	39.197	0	323.31	15913000000	260	ADR60232.1	ADR60232.1	1528		Hypothetical protein, conserved OS=Pseudomonas putida (strain BIRD-1) GN=PPUBIRD1_2607 SV=1 UP=UP000008715:Chromosome
28.7823	28.8416	29.0539	29.6796	29.6679	30.2295	29.9792	29.7799	30.0421	28.1943	27.5519	27.8547				7	7	7	43.2	43.2	43.2	19.513	0	58.556	4294100000	90	ADR60233.1	ADR60233.1	1529		Polysaccharide export protein OS=Pseudomonas putida (strain BIRD-1) GN=PPUBIRD1_2608 SV=1 UP=UP000008715:Chromosome
23.5576	28.6574	27.8487	26.8067	25.6632	25.2888	28.4021	24.4684	26.2345	26.0895	26.4983	25.5422				2	2	2	27.5	27.5	27.5	23.239	0	5.0522	1049400000	14	ADR60237.1	ADR60237.1	1531		3-oxoacid CoA-transferase, B subunit OS=Pseudomonas putida (strain BIRD-1) GN=PPUBIRD1_2612 SV=1 UP=UP000008715:Chromosome
28.6766	25.361	28.6303	27.4024	25.0491	25.0301	25.5033	26.307	25.711	25.1905	26.1132	25.1145				5	5	5	38.4	38.4	38.4	25.15	0	38.402	1078400000	19	ADR60238.1	ADR60238.1	1532		3-oxoacid CoA-transferase subunit A OS=Pseudomonas putida (strain BIRD-1) GN=PPUBIRD1_2613 SV=1 UP=UP000008715:Chromosome
28.5462	28.518	28.5602	27.7338	27.9436	27.2863	27.4857	27.0864	24.8318	28.5513	28.2211	28.3894				10	10	10	47.8	47.8	47.8	27.775	0	56.654	1837700000	59	ADR60240.1	ADR60240.1	1534		Aldo/keto reductase OS=Pseudomonas putida (strain BIRD-1) GN=PPUBIRD1_2615 SV=1 UP=UP000008715:Chromosome
28.244	25.0827	27.3195	25.8998	27.6744	28.1123	26.1807	25.3728	26.0629	24.4123	25.8774	25.4442				7	7	7	82.8	82.8	82.8	9.944	0	46.877	660950000	25	ADR60264.1	ADR60264.1	1538		PpiC OS=Pseudomonas putida (strain BIRD-1) GN=ppiC SV=1 UP=UP000008715:Chromosome
29.6102	29.5626	29.6308	28.627	28.3438	24.5862	27.6998	28.013	26.1968	27.913	26.4166	27.532				9	9	9	51.2	51.2	51.2	26.783	0	129	3157300000	73	ADR60270.1	ADR60270.1	1541		BdhA OS=Pseudomonas putida (strain BIRD-1) GN=bdhA SV=1 UP=UP000008715:Chromosome
29.3298	28.1964	28.9529	28.574	28.6498	28.181	29.3981	28.8587	28.621	25.4021	26.4312	26.1459				13	13	13	76.7	76.7	76.7	17.385	0	53.841	2683100000	69	ADR60271.1	ADR60271.1	1542		Ecotin OS=Pseudomonas putida (strain BIRD-1) GN=PPUBIRD1_2648 SV=1 UP=UP000008715:Chromosome
27.1874	26.7749	29.0747	29.0165	29.6329	27.8027	29.1827	29.3975	26.8207	28.171	28.0953	27.0195				19	19	19	43.2	43.2	43.2	72.215	0	125.3	2460800000	110	ADR60272.1	ADR60272.1	1543		Acetoacetyl-coenzyme A synthetase OS=Pseudomonas putida (strain BIRD-1) GN=PPUBIRD1_2649 SV=1 UP=UP000008715:Chromosome
29.8071	29.8836	29.8132	28.894	29.1702	28.1613	28.6484	28.8348	25.6981	30.0849	29.8032	29.7703				12	12	12	54.3	54.3	54.3	26.183	0	39.619	4752300000	100	ADR60279.1	ADR60279.1	1544		Nitrilase/cyanide hydratase and apolipoprotein N-acyltransferase OS=Pseudomonas putida (strain BIRD-1) GN=PPUBIRD1_2657 SV=1 UP=UP000008715:Chromosome
26.9512	26.0117	26.8844	25.4515	26.6866	25.8683	24.9392	24.8261	26.7724	26.3362	25.7409	25.7748				6	6	6	36.3	36.3	36.3	20.188	0	50.073	391480000	20	ADR60304.1	ADR60304.1	1546		RpoT OS=Pseudomonas putida (strain BIRD-1) GN=rpoT SV=1 UP=UP000008715:Chromosome
27.2086	25.2031	27.2975	26.2481	25.6303	25.9117	26.6888	25.8131	25.2679	25.5769	25.3082	26.2596				5	5	5	34.8	34.8	34.8	25.068	0	17.211	445020000	22	ADR60305.1	ADR60305.1	1547		Hypothetical protein, conserved OS=Pseudomonas putida (strain BIRD-1) GN=PPUBIRD1_2682 SV=1 UP=UP000008715:Chromosome
27.0221	25.7405	26.5953	27.0173	25.4248	26.3301	25.3774	25.5097	25.9342	25.0912	24.9057	25.6594				4	4	4	17.3	17.3	17.3	30.288	0	48.925	281380000	13	ADR60319.1	ADR60319.1	1550		Putative transmembrane sensor OS=Pseudomonas putida (strain BIRD-1) GN=PPUBIRD1_2696 SV=1 UP=UP000008715:Chromosome
27.3449	25.7233	26.2218	27.684	28.4267	29.4317	26.552	25.8221	27.364	26.0308	26.2411	27.2912				18	18	18	34.6	34.6	34.6	85.022	0	87.846	724030000	81	ADR60320.1	ADR60320.1	1551		Putative siderophore receptor OS=Pseudomonas putida (strain BIRD-1) GN=PPUBIRD1_2697 SV=1 UP=UP000008715:Chromosome
29.8853	29.5911	30.0387	28.5628	28.7389	28.9037	28.5241	28.6217	27.6002	29.2138	29.2081	29.3045				10	10	10	50.8	50.8	50.8	28.002	0	59.498	4188000000	95	ADR60321.1	ADR60321.1	1552		Short chain dehydrogenase/reductase family oxidoreductase OS=Pseudomonas putida (strain BIRD-1) GN=PPUBIRD1_2698 SV=1 UP=UP000008715:Chromosome
25.3468	24.4857	26.3463	24.4055	24.7541	24.7377	25.0558	26.7268	26.2954	24.4196	24.419	27.8332				7	7	7	21.9	21.9	21.9	34.476	0	11.397	72717000	26	ADR60327.1	ADR60327.1	1555		Alcohol dehydrogenase, zinc-containing OS=Pseudomonas putida (strain BIRD-1) GN=PPUBIRD1_2705 SV=1 UP=UP000008715:Chromosome
24.9214	26.7653	25.1191	27.0488	26.5679	26.3749	26.9281	26.5776	25.9491	26.2002	26.2796	26.4876				10	10	10	63.3	63.3	63.3	19.04	0	19.301	533180000	52	ADR60338.1	ADR60338.1	1559		Hypothetical protein, conserved OS=Pseudomonas putida (strain BIRD-1) GN=PPUBIRD1_2717 SV=1 UP=UP000008715:Chromosome
25.8199	25.5429	28.3616	27.9358	29.3797	29.3431	29.0705	29.6638	30.3275	25.9334	26.3283	25.8952				12	9	8	74.4	58.7	52.9	13.828	0	83.832	1438800000	49	ADR60349.1;ADR59749.1	ADR60349.1	1561		Transcriptional regulator MvaT, P16 subunit, putative OS=Pseudomonas putida (strain BIRD-1) GN=PPUBIRD1_2728 SV=1 UP=UP000008715:Chromosome
29.2683	28.4202	29.1018	25.9174	29.5938	27.6416	29.1825	28.9757	25.9037	29.3077	29.2512	29.1415				14	13	13	38.3	38.3	38.3	52.063	0	269.07	3363100000	104	ADR60351.1	ADR60351.1	1562		Sensor histidine kinase/response regulator OS=Pseudomonas putida (strain BIRD-1) GN=PPUBIRD1_2730 SV=1 UP=UP000008715:Chromosome
29.0248	27.9938	28.4645	29.2118	29.5679	28.9538	29.1968	29.1863	28.0786	29.3528	29.1382	29.113				25	25	25	50.5	50.5	50.5	67.69	0	252.38	3411100000	144	ADR60352.1	ADR60352.1	1563		Sensor histidine kinase OS=Pseudomonas putida (strain BIRD-1) GN=PPUBIRD1_2731 SV=1 UP=UP000008715:Chromosome
25.4799	24.8529	24.8751	27.5961	27.3715	27.6711	28.2676	27.7336	26.8509	25.2604	27.164	25.6228				7	7	7	21.4	21.4	21.4	37.113	0	32.59	670020000	35	ADR60353.1	ADR60353.1	1564		Cytochrome c551 peroxidase, putative OS=Pseudomonas putida (strain BIRD-1) GN=PPUBIRD1_2732 SV=1 UP=UP000008715:Chromosome
31.5686	31.0636	31.0555	31.3098	31.8398	31.3087	31.3385	31.1047	30.3703	30.9691	30.5572	30.4475				28	28	28	79.4	79.4	79.4	51.244	0	323.31	15217000000	288	ADR60354.1	ADR60354.1	1565		Response regulator OS=Pseudomonas putida (strain BIRD-1) GN=PPUBIRD1_2733 SV=1 UP=UP000008715:Chromosome
27.7225	27.9468	27.8711	27.5769	28.028	25.3193	27.7831	27.4529	27.9703	27.8936	25.4811	26.7576				8	8	8	29.7	29.7	29.7	32.835	0	22.099	1564800000	35	ADR60398.1	ADR60398.1	1570		Prophage PSPPH03, Cro/CI family transcriptional regulator OS=Pseudomonas putida (strain BIRD-1) GN=PPUBIRD1_2782 SV=1 UP=UP000008715:Chromosome
27.8218	26.8629	25.74	29.0711	29.0924	29.8425	29.5498	29.3972	30.2701	25.2866	24.8556	26.943				10	10	10	49.8	49.8	49.8	29.406	0	40.217	1623300000	79	ADR60405.1	ADR60405.1	1571		Hypothetical protein, conserved OS=Pseudomonas putida (strain BIRD-1) GN=PPUBIRD1_2789 SV=1 UP=UP000008715:Chromosome
28.5626	28.7655	28.3213	27.7117	28.8987	28.3445	28.2308	28.1993	28.0785	25.0519	27.1638	24.8221				14	14	14	39	39	39	58.844	0	85.123	1714700000	82	ADR60413.1	ADR60413.1	1572		Uncharacterized ABC transporter ATP-binding protein ybiT OS=Pseudomonas putida (strain BIRD-1) GN=PPUBIRD1_2800 SV=1 UP=UP000008715:Chromosome
31.2173	30.6971	31.0793	30.1032	30.6943	30.3815	30.1519	30.4568	29.6343	31.1116	30.9012	30.8254				16	16	16	68.2	68.2	68.2	31.172	0	161.66	11245000000	193	ADR60415.1	ADR60415.1	1573		Putative glutathione S-transferase YghU OS=Pseudomonas putida (strain BIRD-1) GN=PPUBIRD1_2802 SV=1 UP=UP000008715:Chromosome
29.6108	30.1967	30.2848	29.4529	30.0117	29.5543	29.6747	29.5876	27.7178	30.6742	30.5581	30.126				23	23	23	56.8	56.8	56.8	60.331	0	235.85	6620500000	180	ADR60416.1	ADR60416.1	1574		Amidase OS=Pseudomonas putida (strain BIRD-1) GN=PPUBIRD1_2803 SV=1 UP=UP000008715:Chromosome
28.6166	27.5374	28.7068	26.7279	27.64	24.7533	27.6258	28.1221	26.6724	27.6851	25.0317	26.8438				12	12	12	42.6	42.6	42.6	31.878	0	70.599	1529100000	69	ADR60418.1	ADR60418.1	1575		L-serine dehydratase, putative OS=Pseudomonas putida (strain BIRD-1) GN=PPUBIRD1_2805 SV=1 UP=UP000008715:Chromosome
26.1378	27.8336	29.2685	29.3273	27.5915	26.6911	29.1298	29.29	26.6612	31.9607	31.7671	31.4885				18	18	18	48.8	48.8	48.8	41.012	0	129.22	5623900000	100	ADR60419.1	ADR60419.1	1576		NspC OS=Pseudomonas putida (strain BIRD-1) GN=nspC SV=1 UP=UP000008715:Chromosome
31.446	31.9198	31.952	32.6779	32.7535	32.5162	31.724	31.5843	31.1304	33.5414	33.6712	33.4645				22	22	22	74.9	74.9	74.9	45.363	0	323.31	31941000000	377	ADR60420.1	ADR60420.1	1577		Saccharopine dehydrogenase OS=Pseudomonas putida (strain BIRD-1) GN=PPUBIRD1_2807 SV=1 UP=UP000008715:Chromosome
25.278	25.856	25.2378	24.8878	25.0256	25.5391	24.8868	26.3088	25.7657	33.361	33.3767	33.4215				29	29	29	75.6	75.6	75.6	48.436	0	323.31	12379000000	225	ADR60422.1	ADR60422.1	1578		UDP-glucose 6-dehydrogenase OS=Pseudomonas putida (strain BIRD-1) GN=PPUBIRD1_2809 SV=1 UP=UP000008715:Chromosome
32.037	32.3946	32.9354	32.5973	32.7167	32.3988	33.3244	33.2174	32.8325	31.6507	31.5994	31.441				32	32	28	66.2	66.2	58.8	59.687	0	323.31	36520000000	473	ADR60423.1	ADR60423.1	1579		Mqo3 OS=Pseudomonas putida (strain BIRD-1) GN=mqo3 SV=1 UP=UP000008715:Chromosome
27.8736	27.4971	31.0427	29.2283	27.1749	27.4983	30.0947	30.4877	29.1228	30.0714	30.7116	30.8858				13	13	13	53.4	53.4	53.4	35.225	0	100.62	5996600000	129	ADR60434.1	ADR60434.1	1584		HemB OS=Pseudomonas putida (strain BIRD-1) GN=hemB SV=1 UP=UP000008715:Chromosome
31.5411	31.479	31.6943	30.9673	31.293	30.9674	31.3053	31.3195	29.762	31.3801	31.1913	30.9083				32	32	32	65.4	65.4	65.4	51.634	0	323.31	16782000000	389	ADR60443.1	ADR60443.1	1589		CysS OS=Pseudomonas putida (strain BIRD-1) GN=cysS SV=1 UP=UP000008715:Chromosome
31.3608	32.0245	32.0908	31.7844	31.9076	31.7265	31.6362	31.4589	30.9717	31.4033	31.4264	31.4352				41	41	41	75	75	75	64.654	0	323.31	20110000000	405	ADR60444.1	ADR60444.1	1590		Glutaminyl-tRNA synthetase OS=Pseudomonas putida (strain BIRD-1) GN=PPUBIRD1_2832 SV=1 UP=UP000008715:Chromosome
31.0825	30.9007	31.6801	31.2353	31.654	31.1388	31.3369	31.3952	30.7964	31.8082	31.0421	31.0728				14	14	14	76	76	76	21.704	0	239.88	16144000000	240	ADR60445.1	ADR60445.1	1591		Peptidyl-prolyl cis-trans isomerase, cyclophilin type OS=Pseudomonas putida (strain BIRD-1) GN=PPUBIRD1_2833 SV=1 UP=UP000008715:Chromosome
26.7567	25.7439	26.4269	25.5489	25.516	26.8674	25.4104	24.8507	26.0395	24.5608	25.9039	25.3068				6	6	6	25.4	25.4	25.4	27.226	0	54.513	269650000	40	ADR60446.1	ADR60446.1	1592		UDP-2,3-diacylglucosamine hydrolase OS=Pseudomonas putida (strain BIRD-1) GN=PPUBIRD1_2834 SV=1 UP=UP000008715:Chromosome
30.2166	29.8291	30.8271	26.5004	25.7531	26.1307	25.8027	26.1919	24.3228	24.6576	24.4517	25.1731				26	26	26	48.1	48.1	48.1	83.226	0	114.41	3784500000	76	ADR60447.1	ADR60447.1	1593		Acyl-homoserine lactone acylase pvdQ OS=Pseudomonas putida (strain BIRD-1) GN=PPUBIRD1_2835 SV=1 UP=UP000008715:Chromosome
29.1627	29.0929	28.3867	25.9096	25.3756	26.0552	25.9645	26.3156	25.9192	26.0663	25.4104	24.7011				5	5	5	41.9	41.9	41.9	13.948	0	40.293	1276100000	25	ADR60448.1	ADR60448.1	1594		Hypothetical protein, conserved OS=Pseudomonas putida (strain BIRD-1) GN=PPUBIRD1_2836 SV=1 UP=UP000008715:Chromosome
28.1402	24.6821	27.3003	25.8736	24.8583	25.6681	25.7808	27.2814	25.6732	25.7264	26.2703	25.3461				11	11	11	11.5	11.5	11.5	128.87	0	54.328	561900000	24	ADR60454.1	ADR60454.1	1595		Hypothetical protein, conserved OS=Pseudomonas putida (strain BIRD-1) GN=PPUBIRD1_2842 SV=1 UP=UP000008715:Chromosome
27.3979	26.6085	24.8005	27.2856	27.6983	28.1533	27.1208	26.8165	28.0047	27.0619	26.8989	27.0137				15	15	15	39.7	39.7	39.7	63.383	0	211.6	921110000	93	ADR60455.1	ADR60455.1	1596		Surface antigen (D15) OS=Pseudomonas putida (strain BIRD-1) GN=PPUBIRD1_2843 SV=1 UP=UP000008715:Chromosome
30.2063	29.447	29.8842	29.4357	29.666	29.2592	29.4641	29.5174	28.3766	29.1377	29	28.8241				8	8	8	57.9	57.9	57.9	24.766	0	33.816	5232800000	72	ADR60456.1	ADR60456.1	1597		GCN5-related N-acetyltransferase OS=Pseudomonas putida (strain BIRD-1) GN=PPUBIRD1_2844 SV=1 UP=UP000008715:Chromosome
30.035	30.1905	30.5022	29.7032	30.2059	29.6196	30.2324	30.3389	27.6406	30.4389	30.0146	30.0284				18	18	18	65.2	65.2	65.2	30.94	0	81.808	6805100000	155	ADR60457.1	ADR60457.1	1598		Exonuclease III OS=Pseudomonas putida (strain BIRD-1) GN=PPUBIRD1_2845 SV=1 UP=UP000008715:Chromosome
27.5492	28.415	27.3503	27.8634	27.846	27.4507	25.8822	24.0674	26.7563	27.8342	27.9104	26.5964				4	4	4	41.2	41.2	41.2	22.102	0	28.468	1020400000	31	ADR60465.1	ADR60465.1	1602		DSBA oxidoreductase OS=Pseudomonas putida (strain BIRD-1) GN=PPUBIRD1_2853 SV=1 UP=UP000008715:Chromosome
27.7581	27.6619	29.2185	29.3597	29.2311	28.6729	29.8448	29.8002	29.0629	24.5024	25.6253	26.0325				12	12	12	46.1	46.1	46.1	40.827	0	109.31	2649800000	78	ADR60470.1	ADR60470.1	1603		AmpC OS=Pseudomonas putida (strain BIRD-1) GN=ampC SV=1 UP=UP000008715:Chromosome
31.8739	31.823	31.9124	31.2746	31.473	31.1722	30.696	30.8018	29.2742	31.894	31.7751	31.7292				20	19	19	61.8	58.2	58.2	42.501	0	323.31	20521000000	253	ADR60480.1	ADR60480.1	1605		Pyridine nucleotide-disulfide oxidoreductase family protein OS=Pseudomonas putida (strain BIRD-1) GN=PPUBIRD1_2868 SV=1 UP=UP000008715:Chromosome
30.8455	30.2483	30.9178	30.0428	30.5937	30.1996	31.3645	31.4143	31.076	29.4402	28.9008	29.098				20	18	18	57.4	52	52	58.6	0	272.07	9994600000	191	ADR60486.1	ADR60486.1	1609		Methyl-accepting chemotaxis sensory transducer OS=Pseudomonas putida (strain BIRD-1) GN=PPUBIRD1_2874 SV=1 UP=UP000008715:Chromosome
32.2415	31.7669	31.6695	32.5643	32.7994	33.4969	32.2923	32.06	32.8816	32.7126	32.6607	32.779				21	21	21	66.9	66.9	66.9	44.58	0	323.31	30615000000	513	ADR60494.1	ADR60494.1	1610		Hypothetical protein, conserved OS=Pseudomonas putida (strain BIRD-1) GN=PPUBIRD1_2882 SV=1 UP=UP000008715:Chromosome
26.9732	26.9461	25.1178	28.0052	28.044	27.7004	28.7275	29.1359	28.5684	24.6242	25.6332	26.8683				9	9	9	45.9	45.9	45.9	27.712	0	41.523	914530000	43	ADR60496.1	ADR60496.1	1611		Hypothetical protein, conserved OS=Pseudomonas putida (strain BIRD-1) GN=PPUBIRD1_2884 SV=1 UP=UP000008715:Chromosome
27.0408	27.4832	27.6197	27.0008	26.5451	25.6201	25.6576	25.563	27.7413	25.5125	26.1578	24.2062				4	4	4	22.3	22.3	22.3	24.513	0	25.027	492880000	19	ADR60498.1	ADR60498.1	1613		Urease accessory protein ureF OS=Pseudomonas putida (strain BIRD-1) GN=PPUBIRD1_2886 SV=1 UP=UP000008715:Chromosome
25.8842	26.1487	24.2509	25.9367	25.5832	25.2684	25.4102	24.4567	26.7778	26.0979	25.927	27.3297				4	4	4	23.1	23.1	23.1	30.602	0	24.417	201610000	20	ADR60504.1	ADR60504.1	1615		Urease accessory protein ureD OS=Pseudomonas putida (strain BIRD-1) GN=PPUBIRD1_2892 SV=1 UP=UP000008715:Chromosome
26.9488	24.0519	26.4108	26.347	25.2309	25.7665	26.2268	25.126	25.4159	28.2031	27.9453	27.9414				12	12	12	32.5	32.5	32.5	50.484	0	41.584	282980000	23	ADR60518.1	ADR60518.1	1619		Hypothetical protein, conserved OS=Pseudomonas putida (strain BIRD-1) GN=PPUBIRD1_2906 SV=1 UP=UP000008715:Chromosome
31.1996	31.5563	31.2826	31.4871	31.6221	31.3436	31.37	31.269	31.3314	32.1311	32.3042	32.1193				17	17	17	73.5	73.5	73.5	36.744	0	263.8	18965000000	336	ADR60519.1	ADR60519.1	1620		Alcohol dehydrogenase, zinc-containing OS=Pseudomonas putida (strain BIRD-1) GN=PPUBIRD1_2907 SV=1 UP=UP000008715:Chromosome
27.7336	28.7451	29.3652	26.1674	25.7237	25.5718	27.8791	28.0562	26.2807	28.9263	28.604	27.9912				9	9	9	31.9	31.9	31.9	33.327	0	79.39	1991500000	57	ADR60520.1	ADR60520.1	1621		TtgS OS=Pseudomonas putida (strain BIRD-1) GN=ttgS SV=1 UP=UP000008715:Chromosome
27.2667	24.4609	26.4072	26.7127	26.5645	25.3584	24.9249	25.5446	26.6073	25.808	25.7328	25.5352				3	3	3	19.3	19.3	19.3	22.153	0	39.782	324800000	15	ADR60523.1	ADR60523.1	1623		Oxidoreductase, putative OS=Pseudomonas putida (strain BIRD-1) GN=PPUBIRD1_2911 SV=1 UP=UP000008715:Chromosome
27.6005	26.5445	24.2235	24.9818	25.0666	27.218	26.3811	25.379	26.306	24.5911	26.4659	25.1388				3	3	3	6.8	6.8	6.8	96.317	0	25.199	244040000	7	ADR60525.1	ADR60525.1	1624		RND efflux transporter OS=Pseudomonas putida (strain BIRD-1) GN=PPUBIRD1_2913 SV=1 UP=UP000008715:Chromosome
29.1731	28.0809	28.0815	27.9099	29.0287	30.1317	29.1266	28.9924	29.5827	25.1965	26.1376	25.9865				16	16	16	52	52	52	46.897	0	109.07	2195400000	112	ADR60527.1	ADR60527.1	1625		Hypothetical protein, conserved OS=Pseudomonas putida (strain BIRD-1) GN=PPUBIRD1_2915 SV=1 UP=UP000008715:Chromosome
26.9904	27.2233	27.2233	25.1943	25.4745	24.5837	25.6985	24.5259	25.9238	25.8249	25.583	25.932				5	5	5	22.4	22.4	22.4	27.265	0	27.432	291270000	9	ADR60528.1	ADR60528.1	1626		Short-chain dehydrogenase/reductase SDR OS=Pseudomonas putida (strain BIRD-1) GN=PPUBIRD1_2916 SV=1 UP=UP000008715:Chromosome
26.7551	27.6514	28.2785	25.6594	24.4277	25.5045	25.3474	25.5387	26.9534	25.1338	25.3686	25.4305				4	4	4	29	29	29	26.049	0	26.506	578310000	15	ADR60529.1	ADR60529.1	1627		Short-chain dehydrogenase/reductase SDR OS=Pseudomonas putida (strain BIRD-1) GN=PPUBIRD1_2917 SV=1 UP=UP000008715:Chromosome
25.3113	26.5268	24.7245	26.0246	25.6942	25.1951	25.1466	26.9142	27.153	29.0994	24.6741	26.5529				10	10	10	14.6	14.6	14.6	104.14	0	27.156	354190000	27	ADR60530.1	ADR60530.1	1628		Pyridoxalphosphate dependent aminotransferase, class III OS=Pseudomonas putida (strain BIRD-1) GN=PPUBIRD1_2918 SV=1 UP=UP000008715:Chromosome
27.9228	26.8207	27.0191	26.2744	26.7915	25.2425	26.1887	26.2311	26.1538	27.1062	26.1167	26.31				6	6	6	18.1	18.1	18.1	45.818	0	67.769	738270000	36	ADR60532.1	ADR60532.1	1630		3-oxoacyl-(acyl-carrier-protein) synthase II OS=Pseudomonas putida (strain BIRD-1) GN=PPUBIRD1_2920 SV=1 UP=UP000008715:Chromosome
26.6599	27.161	26.3553	26.1768	26.3991	25.788	26.5465	26.3465	26.0107	26.1352	26.7496	26.5772				11	11	11	42	42	42	32.094	0	61.17	653360000	58	ADR60546.1	ADR60546.1	1635		MerR family transcriptional regulator OS=Pseudomonas putida (strain BIRD-1) GN=PPUBIRD1_2934 SV=1 UP=UP000008715:Chromosome
28.0299	27.3791	28.3119	25.3884	28.4229	25.9591	28.5318	28.7982	24.919	26.7025	25.9322	25.5534				12	12	12	39.2	39.2	39.2	47.217	0	85.493	1393600000	69	ADR60552.1	ADR60552.1	1639		CfaA OS=Pseudomonas putida (strain BIRD-1) GN=cfaA SV=1 UP=UP000008715:Chromosome
26.4058	24.8233	26.3507	26.6309	25.4295	26.5971	25.7504	25.8434	26.1985	25.6287	26.3181	26.5049				4	4	4	24.5	24.5	24.5	26.547	0	10.433	204320000	6	ADR60569.1	ADR60569.1	1643		ArsH OS=Pseudomonas putida (strain BIRD-1) GN=arsH SV=1 UP=UP000008715:Chromosome
27.4693	25.4362	27.2152	26.6344	24.8055	26.8932	28.1398	25.8859	25.7685	24.7975	27.3276	24.9302				8	8	8	26	26	26	50.181	0	39.572	766880000	26	ADR60570.1	ADR60570.1	1644		Sensor histidine kinase OS=Pseudomonas putida (strain BIRD-1) GN=PPUBIRD1_2958 SV=1 UP=UP000008715:Chromosome
26.4211	26.0461	26.3002	26.7298	25.1147	25.5016	25.6707	25.1352	26.4581	27.0887	27.4884	26.1679				4	4	4	22.1	22.1	22.1	25.165	0	35.592	127870000	11	ADR60574.1	ADR60574.1	1646		Hypothetical protein, conserved OS=Pseudomonas putida (strain BIRD-1) GN=PPUBIRD1_2962 SV=1 UP=UP000008715:Chromosome
24.7381	26.0309	24.3304	25.4026	26.2923	26.2521	25.7071	26.0882	25.7755	25.9691	26.3601	25.8625				6	6	6	20.7	20.7	20.7	52.651	0	13.913	160110000	12	ADR60575.1	ADR60575.1	1647		Long-chain-fatty-acid--CoA ligase, putative OS=Pseudomonas putida (strain BIRD-1) GN=PPUBIRD1_2963 SV=1 UP=UP000008715:Chromosome
25.8645	26.5916	26.2433	26.1378	26.1708	25.7418	25.505	25.7911	26.0704	26.1388	26.0586	26.0476				4	4	4	26.8	26.8	26.8	16.618	0	10.484	271640000	24	ADR60580.1	ADR60580.1	1648		Hypothetical protein, conserved OS=Pseudomonas putida (strain BIRD-1) GN=PPUBIRD1_2968 SV=1 UP=UP000008715:Chromosome
31.308	31.3024	31.3498	31.6222	31.7925	31.2015	31.6117	31.3326	30.7398	25.445	26.8179	26.0142				29	29	29	81.2	81.2	81.2	52.621	0	323.31	14331000000	276	ADR60597.1	ADR60597.1	1651		Hypothetical protein, conserved OS=Pseudomonas putida (strain BIRD-1) GN=PPUBIRD1_2985 SV=1 UP=UP000008715:Chromosome
29.9187	29.3148	29.555	29.6376	29.9952	29.6882	29.6501	29.5449	28.8859	24.3953	25.0891	23.9047				11	11	11	42.4	42.4	42.4	35.79	0	56.029	4248200000	80	ADR60598.1	ADR60598.1	1652		Hypothetical protein, conserved OS=Pseudomonas putida (strain BIRD-1) GN=PPUBIRD1_2986 SV=1 UP=UP000008715:Chromosome
26.1233	27.0688	27.1256	26.9517	27.4964	27.3591	27.7605	27.2918	26.6652	24.7057	25.2179	26.1084				7	7	7	22.8	22.8	22.8	28.546	0	245.77	684180000	95	ADR60599.1	ADR60599.1	1653		Transglutaminase-like domain-containing protein OS=Pseudomonas putida (strain BIRD-1) GN=PPUBIRD1_2987 SV=1 UP=UP000008715:Chromosome
26.3242	27.9409	27.5546	28.5174	28.7469	28.7172	28.7423	28.8212	27.575	25.876	25.4843	25.6695				11	11	11	49.6	49.6	49.6	26.562	0	49.246	1174500000	49	ADR60600.1	ADR60600.1	1654		Hypothetical protein, conserved OS=Pseudomonas putida (strain BIRD-1) GN=PPUBIRD1_2988 SV=1 UP=UP000008715:Chromosome
29.3664	28.7971	29.8794	27.5988	28.2345	26.8171	29.0949	28.7111	27.231	27.7031	26.621	26.5374				10	10	10	31	31	31	47.985	0	76.099	2820400000	82	ADR60602.1	ADR60602.1	1655		Probable D-serine dehydratase OS=Pseudomonas putida (strain BIRD-1) GN=PPUBIRD1_2990 SV=1 UP=UP000008715:Chromosome
28.5699	29.1763	29.0422	28.5749	29.1052	28.5288	31.6101	31.5105	31.079	30.1954	30.0419	29.7545				23	13	13	60.3	41.1	41.1	54.891	0	194.04	6687000000	148	ADR60607.1	ADR60607.1	1657		Aldehyde dehydrogenase OS=Pseudomonas putida (strain BIRD-1) GN=PPUBIRD1_2995 SV=1 UP=UP000008715:Chromosome
24.8447	24.6846	24.8608	25.8849	25.736	26.3345	27.7064	28.1493	27.1511	26.6437	25.3195	26.3353				6	6	6	19.9	19.9	19.9	33.743	0	8.0812	289190000	14	ADR60609.1	ADR60609.1	1658		Beta-lactamase domain protein OS=Pseudomonas putida (strain BIRD-1) GN=PPUBIRD1_2998 SV=1 UP=UP000008715:Chromosome
25.7551	25.1293	24.25	25.4817	24.8581	26.381	32.4537	32.5055	31.8725	25.3744	25.6806	25.5249				31	31	31	54	54	54	69.201	0	257.08	7520700000	155	ADR60613.1	ADR60613.1	1661		QedH OS=Pseudomonas putida (strain BIRD-1) GN=qedH SV=1 UP=UP000008715:Chromosome
24.5895	25.1482	24.0757	25.2276	25.3484	25.6861	28.9055	28.5405	28.8437	24.9863	25.8771	27.3873				9	9	9	46.1	46.1	46.1	23.6	0	96.124	481720000	25	ADR60614.1	ADR60614.1	1662		Pentapeptide repeat-containing protein OS=Pseudomonas putida (strain BIRD-1) GN=PPUBIRD1_3003 SV=1 UP=UP000008715:Chromosome
25.6423	24.5701	25.1827	25.9903	25.5388	25.9489	29.2417	29.48	25.7519	25.1089	25.2586	24.3335				11	11	11	39.5	39.5	39.5	43.387	0	104.66	729760000	21	ADR60617.1	ADR60617.1	1663		ABC-type branched-chain amino acid transport systems periplasmic component-like protein OS=Pseudomonas putida (strain BIRD-1) GN=PPUBIRD1_3006 SV=1 UP=UP000008715:Chromosome
25.9857	25.5506	26.4126	25.1737	25.284	26.3583	28.2292	28.6195	24.8515	24.1931	25.6679	26.2749				5	5	5	25.8	25.8	25.8	36.03	0	18.551	371780000	18	ADR60618.1	ADR60618.1	1664		YVTN family beta-propeller repeat-containing protein OS=Pseudomonas putida (strain BIRD-1) GN=PPUBIRD1_3007 SV=1 UP=UP000008715:Chromosome
25.902	25.8991	25.2511	25.0114	26.2812	25.2221	28.3966	28.3236	27.5004	25.5622	24.2764	25.0517				6	5	5	33.3	30.5	30.5	27.113	0	11.389	968310000	20	ADR60619.1	ADR60619.1	1665		ABC transporter related protein OS=Pseudomonas putida (strain BIRD-1) GN=PPUBIRD1_3008 SV=1 UP=UP000008715:Chromosome
26.4538	24.8357	25.9296	26.603	26.5747	25.2564	26.5535	26.1891	27.8027	25.9345	25.281	25.5216				7	7	7	36.2	36.2	36.2	24.506	0	14.746	308780000	13	ADR60622.1	ADR60622.1	1667		Two component LuxR family transcriptional regulator OS=Pseudomonas putida (strain BIRD-1) GN=PPUBIRD1_3011 SV=1 UP=UP000008715:Chromosome
25.4699	25.1216	24.5819	25.4989	26.1593	26.2645	25.8184	26.0964	25.2293	25.7825	26.5768	25.4091				4	4	4	13.2	13.2	13.2	42.45	0	14.106	66535000	6	ADR60624.1	ADR60624.1	1668		Hypothetical protein, conserved OS=Pseudomonas putida (strain BIRD-1) GN=PPUBIRD1_3013 SV=1 UP=UP000008715:Chromosome
26.133	24.6518	24.8109	24.5949	26.9336	27.2397	25.6546	25.0061	25.4833	30.5936	30.3048	29.4004				9	9	9	40.1	40.1	40.1	26.045	0	24.621	1385500000	39	ADR60627.1	ADR60627.1	1669		Hypothetical protein, conserved OS=Pseudomonas putida (strain BIRD-1) GN=PPUBIRD1_3016 SV=1 UP=UP000008715:Chromosome
25.1757	24.2206	23.3387	32.0387	32.5798	32.5446	25.0229	25.3429	26.1484	34.5711	34.1811	34.2096				29	29	29	87.1	87.1	87.1	30.189	0	323.31	30566000000	338	ADR60628.1	ADR60628.1	1670		Phosphate import ATP-binding protein pstB 1 OS=Pseudomonas putida (strain BIRD-1) GN=PPUBIRD1_3017 SV=1 UP=UP000008715:Chromosome
25.7982	25.5258	24.9571	26.1737	26.7502	25.1027	24.385	24.7351	26.4982	25.7243	30.2609	29.8459				3	3	3	15.2	15.2	15.2	31.225	0	12.272	1303700000	14	ADR60629.1	ADR60629.1	1671		Phosphate ABC transporter, inner membrane subunit PstA OS=Pseudomonas putida (strain BIRD-1) GN=PPUBIRD1_3018 SV=1 UP=UP000008715:Chromosome
25.0493	25.2303	24.1169	25.9479	28.1488	28.5583	26.9531	26.4446	26.0675	30.0859	30.3916	29.8949				6	6	6	25.5	25.5	25.5	34.163	0	158.79	1753100000	75	ADR60630.1	ADR60630.1	1672		Phosphate ABC transporter inner membrane protein OS=Pseudomonas putida (strain BIRD-1) GN=PPUBIRD1_3019 SV=1 UP=UP000008715:Chromosome
29.0635	28.6168	29.3429	24.7945	28.4783	25.7683	28.8211	28.5512	25.0254	31.6008	31.2651	31.2311				14	14	14	67	67	67	27.775	0	159.21	5109500000	107	ADR60636.1	ADR60636.1	1675		Hydratase/decarboxylase OS=Pseudomonas putida (strain BIRD-1) GN=PPUBIRD1_3025 SV=1 UP=UP000008715:Chromosome
24.993	25.7535	24.6822	26.2336	25.6155	25.6969	26.1376	26.1737	25.6608	24.6853	25.4729	26.7709				3	3	3	12.4	12.4	12.4	39.954	0	11.214	67524000	7	ADR60638.1	ADR60638.1	1676		Iron-containing alcohol dehydrogenase OS=Pseudomonas putida (strain BIRD-1) GN=PPUBIRD1_3027 SV=1 UP=UP000008715:Chromosome
29.6516	28.1094	28.4089	28.7657	29.4875	28.5956	29.1353	29.2797	27.0284	29.7662	29.4405	29.3547				14	14	14	52.9	52.9	52.9	31.644	0	74.944	3231300000	110	ADR60640.1	ADR60640.1	1678		UspA domain-containing protein OS=Pseudomonas putida (strain BIRD-1) GN=PPUBIRD1_3030 SV=1 UP=UP000008715:Chromosome
26.327	26.6443	26.7893	26.546	23.756	26.5291	24.9723	26.0133	27.0434	26.614	26.8051	26.214				5	5	5	37.4	37.4	37.4	21.199	0	13.91	225550000	9	ADR60642.1	ADR60642.1	1679		GCN5-related N-acetyltransferase OS=Pseudomonas putida (strain BIRD-1) GN=PPUBIRD1_3032 SV=1 UP=UP000008715:Chromosome
24.318	25.2789	24.2603	26.2173	25.3776	24.8859	24.6229	24.8682	26.7827	25.3799	26.609	26.4236				1	1	1	2	2	2	61.294	0.0010468	3.1454	84803000	14	ADR60649.1	ADR60649.1	1681		Oxidoreductase FAD-binding subunit OS=Pseudomonas putida (strain BIRD-1) GN=PPUBIRD1_3040 SV=1 UP=UP000008715:Chromosome
24.548	27.0106	27.0162	27.3932	27.6895	27.3942	27.5243	27.7341	27.7824	27.3669	27.5691	27.2614				8	8	8	39.1	39.1	39.1	26.619	0	30.355	593070000	44	ADR60653.1	ADR60653.1	1683		Crp/FNR family transcriptional regulator OS=Pseudomonas putida (strain BIRD-1) GN=PPUBIRD1_3044 SV=1 UP=UP000008715:Chromosome
24.9767	24.6701	26.8906	26.2635	25.7177	25.1027	27.2593	27.1487	25.4212	25.0715	27.4997	27.101				5	5	5	22.3	22.3	22.3	42.383	0	64.36	445830000	29	ADR60656.1	ADR60656.1	1684		ABC-type branched-chain amino acid transport systems periplasmic component-like protein OS=Pseudomonas putida (strain BIRD-1) GN=PPUBIRD1_3047 SV=1 UP=UP000008715:Chromosome
27.1083	26.331	24.3372	25.4395	28.8713	26.1089	26.4163	27.8398	26.5106	25.5624	26.9714	24.8431				18	18	18	39.1	39.1	39.1	83.527	0	76.724	747450000	47	ADR60662.1	ADR60662.1	1686		Cyclic di-GMP-binding protein OS=Pseudomonas putida (strain BIRD-1) GN=PPUBIRD1_3054 SV=1 UP=UP000008715:Chromosome
26.9515	26.0351	25.3494	24.9874	26.1333	26.4499	25.2329	26.8291	26.3903	27.2122	26.2981	27.0088				10	9	9	18.6	17.3	17.3	67.474	0	43.133	440460000	43	ADR60670.1	ADR60670.1	1688		ABC transporter ATP-binding protein OS=Pseudomonas putida (strain BIRD-1) GN=PPUBIRD1_3062 SV=1 UP=UP000008715:Chromosome
26.9166	27.0547	27.5845	25.6924	26.7943	26.3118	27.1789	27.3439	25.9803	26.894	25.2176	24.9294				7	7	7	28.7	28.7	28.7	27.902	0	48.239	671990000	46	ADR60687.1	ADR60687.1	1690		IclR family transcriptional regulator OS=Pseudomonas putida (strain BIRD-1) GN=PPUBIRD1_3079 SV=1 UP=UP000008715:Chromosome
25.192	25.2089	24.2345	26.2226	25.7363	25.666	25.8445	25.9351	26.5615	24.8125	25.509	26.4213				6	6	6	8.3	8.3	8.3	107.52	0	67.589	163370000	31	ADR60689.1	ADR60689.1	1691		Metal dependent phosphohydrolase OS=Pseudomonas putida (strain BIRD-1) GN=PPUBIRD1_3082 SV=1 UP=UP000008715:Chromosome
25.9889	27.1871	26.5793	26.0614	24.5715	24.9067	25.9545	25.3246	24.8565	25.6654	26.1834	25.0966				3	3	3	12.6	12.6	12.6	50.839	0	12.145	175950000	5	ADR60699.1	ADR60699.1	1693		Putative aminotransferase OS=Pseudomonas putida (strain BIRD-1) GN=PPUBIRD1_3092 SV=1 UP=UP000008715:Chromosome
26.4426	26.7315	25.5706	26.4655	25.9627	25.4762	25.8679	25.5297	25.4233	26.3878	25.4243	25.5739				3	3	3	16.6	16.6	16.6	18.034	0	33.023	201520000	21	ADR60704.1	ADR60704.1	1694		Acetyltransferase OS=Pseudomonas putida (strain BIRD-1) GN=PPUBIRD1_3097 SV=1 UP=UP000008715:Chromosome
28.9437	28.2924	28.7078	29.2127	29.8799	30.1743	29.2377	29.2459	29.2219	29.1715	28.5714	25.1261				8	8	8	50	50	50	18.966	0	157.01	3284700000	88	ADR60709.1	ADR60709.1	1696		Hypothetical protein, conserved OS=Pseudomonas putida (strain BIRD-1) GN=PPUBIRD1_3102 SV=1 UP=UP000008715:Chromosome
28.9092	28.6243	28.6166	29.2896	29.4872	30.1119	28.6792	28.1572	29.1917	28.6935	28.3441	28.2562				21	21	21	43	43	43	59.513	0	119.43	2930400000	120	ADR60710.1	ADR60710.1	1697		Hypothetical protein, conserved OS=Pseudomonas putida (strain BIRD-1) GN=PPUBIRD1_3103 SV=1 UP=UP000008715:Chromosome
23.6553	23.2436	22.4809	27.1578	25.7633	24.8331	23.0063	22.945	26.3739	23.0841	23.0582	23.1384				3	3	3	7.9	7.9	7.9	33.725	0	32.84	36365000	22	ADR60714.1	ADR60714.1	1699		LysR family transcriptional regulator OS=Pseudomonas putida (strain BIRD-1) GN=PPUBIRD1_3107 SV=1 UP=UP000008715:Chromosome
27.7874	28.2163	28.1936	28.648	28.5219	28.2339	28.3946	28.6217	28.1355	27.3734	25.4311	26.0486				6	6	6	65.6	65.6	65.6	14.078	0	23.987	1438600000	56	ADR60715.1	ADR60715.1	1700		Glyoxalase/bleomycin resistance protein/dioxygenase OS=Pseudomonas putida (strain BIRD-1) GN=PPUBIRD1_3108 SV=1 UP=UP000008715:Chromosome
29.4764	28.5737	29.0061	28.5035	28.5994	28.2968	28.2757	28.3562	27.0747	27.8229	28.249	27.8019				7	7	7	54.5	54.5	54.5	21.705	0	73.907	2721600000	61	ADR60716.1	ADR60716.1	1701		Hypothetical protein, conserved OS=Pseudomonas putida (strain BIRD-1) GN=PPUBIRD1_3109 SV=1 UP=UP000008715:Chromosome
29.7049	28.9129	29.2821	29.3816	29.6805	29.7262	29.7213	29.5318	29.8699	28.3314	27.4485	25.8061				8	8	8	19.7	19.7	19.7	60.632	0	157.58	3765800000	79	ADR60717.1	ADR60717.1	1702		General substrate transporter OS=Pseudomonas putida (strain BIRD-1) GN=PPUBIRD1_3110 SV=1 UP=UP000008715:Chromosome
25.5632	27.6734	25.4268	24.2664	26.8134	25.7641	25.3783	25.6933	25.794	27.7209	25.5534	26.7138				2	2	2	7.8	7.8	7.8	48.13	0	22.982	180200000	8	ADR60727.1	ADR60727.1	1704		Chromate transporter OS=Pseudomonas putida (strain BIRD-1) GN=PPUBIRD1_3120 SV=1 UP=UP000008715:Chromosome
24.7196	26.0055	25.9533	24.8008	25.7048	24.853	25.3241	25.6893	25.5962	28.7748	28.6986	28.1992				8	8	8	49.1	49.1	49.1	24.483	0	70.624	528520000	24	ADR60728.1	ADR60728.1	1705		Methyltransferase type 12 OS=Pseudomonas putida (strain BIRD-1) GN=PPUBIRD1_3121 SV=1 UP=UP000008715:Chromosome
29.7018	30.684	29.9342	30.0673	29.9687	29.3975	29.3904	29.4331	25.3264	29.9563	29.9342	29.9902				23	23	23	47.4	47.4	47.4	70.42	0	244.22	5974600000	227	ADR60729.1	ADR60729.1	1706		4-hydroxyphenylpyruvate dioxygenase OS=Pseudomonas putida (strain BIRD-1) GN=PPUBIRD1_3122 SV=1 UP=UP000008715:Chromosome
25.5459	25.7336	26.8604	25.0514	25.151	24.8276	26.7882	26.7689	26.9393	27.9403	26.9605	26.2952				11	11	11	26.2	26.2	26.2	51.703	0	116.9	469190000	32	ADR60731.1	ADR60731.1	1707		Aromatic-L-amino-acid decarboxylase OS=Pseudomonas putida (strain BIRD-1) GN=PPUBIRD1_3125 SV=1 UP=UP000008715:Chromosome
29.1332	28.9494	29.228	28.9789	29.6175	25.5171	29.1614	25.7183	25.895	29.2705	28.7842	28.8472				2	2	2	8.4	8.4	8.4	25.315	0	4.8986	3091000000	21	ADR60733.1	ADR60733.1	1708		Hypothetical protein, conserved OS=Pseudomonas putida (strain BIRD-1) GN=PPUBIRD1_3127 SV=1 UP=UP000008715:Chromosome
23.9173	24.2291	25.9203	26.9957	25.0385	24.8866	31.4797	31.3499	31.1681	26.3726	25.9058	26.1633				16	16	16	44.5	44.5	44.5	49.853	0	191.5	3581100000	93	ADR60734.1	ADR60734.1	1709		FAD dependent oxidoreductase OS=Pseudomonas putida (strain BIRD-1) GN=PPUBIRD1_3128 SV=1 UP=UP000008715:Chromosome
24.4329	26.4241	24.6437	26.8253	25.7822	24.1536	25.5517	25.5544	25.7276	26.176	24.9278	24.2716				2	2	2	8.7	8.7	8.7	32.019	0	5.5923	51108000	5	ADR60736.1	ADR60736.1	1711		LysR family transcriptional regulator OS=Pseudomonas putida (strain BIRD-1) GN=PPUBIRD1_3130 SV=1 UP=UP000008715:Chromosome
29.4342	28.565	29.1793	27.6433	27.7304	27.7454	28.5267	28.0556	26.1018	28.2715	26.0142	27.6081				14	14	14	69.8	69.8	69.8	29.092	0	110.89	2483700000	74	ADR60738.1	ADR60738.1	1712		Trans-aconitate 2-methyltransferase OS=Pseudomonas putida (strain BIRD-1) GN=PPUBIRD1_3132 SV=1 UP=UP000008715:Chromosome
29.7361	29.0245	29.2649	28.121	28.5601	27.7711	28.4581	28.6895	25.607	28.7486	28.4852	28.6095				10	10	10	46.1	46.1	46.1	26.775	0	62.86	3161700000	69	ADR60747.1	ADR60747.1	1715		Short chain dehydrogenase/reductase family oxidoreductase OS=Pseudomonas putida (strain BIRD-1) GN=PPUBIRD1_3142 SV=1 UP=UP000008715:Chromosome
28.1943	27.4343	27.1999	26.0881	27.3167	26.9769	27.3222	27.9063	25.7766	27.9072	26.3383	25.8609				5	5	5	35	35	35	26.383	0	189.15	1106400000	51	ADR60749.1	ADR60749.1	1716		Hypothetical protein, conserved OS=Pseudomonas putida (strain BIRD-1) GN=PPUBIRD1_3144 SV=1 UP=UP000008715:Chromosome
30.4217	30.2001	29.9783	26.4955	29.6618	28.4054	29.2129	28.7645	25.407	29.852	29.6432	29.7889				10	10	10	59.4	59.4	59.4	23.574	0	49.547	5172200000	96	ADR60751.1	ADR60751.1	1717		Glutathione S-transferase family protein OS=Pseudomonas putida (strain BIRD-1) GN=PPUBIRD1_3146 SV=1 UP=UP000008715:Chromosome
25.761	26.7214	27.0789	26.8497	27.294	27.0214	27.382	25.9453	26.2993	26.5774	25.5012	26.1758				6	6	6	25.1	25.1	25.1	32.091	0	40.142	546970000	44	ADR60753.1	ADR60753.1	1718		LysR family transcriptional regulator OS=Pseudomonas putida (strain BIRD-1) GN=PPUBIRD1_3148 SV=1 UP=UP000008715:Chromosome
28.5223	29.3027	28.5735	25.92	28.2189	25.4624	27.7705	28.0047	27.3973	27.2792	27.6576	25.3007				11	11	11	49.5	49.5	49.5	35.915	0	92.75	1770600000	73	ADR60757.1	ADR60757.1	1720		D-isomer specific 2-hydroxyacid dehydrogenase family protein OS=Pseudomonas putida (strain BIRD-1) GN=PPUBIRD1_3152 SV=1 UP=UP000008715:Chromosome
26.3175	25.124	26.0935	27.2219	25.5155	26.255	26.3266	25.9185	27.5435	25.237	26.2668	24.5776				9	9	9	32.3	32.3	32.3	37.674	0	26.91	217600000	12	ADR60759.1	ADR60759.1	1721		5'-nucleotidase OS=Pseudomonas putida (strain BIRD-1) GN=PPUBIRD1_3154 SV=1 UP=UP000008715:Chromosome
27.8526	27.1175	24.6725	24.7803	28.2882	26.9634	25.346	27.2593	27.3549	26.8561	26.1031	25.1019				12	12	12	53.4	53.4	53.4	45.307	0	93.067	828000000	38	ADR60760.1	ADR60760.1	1722		O-acetylhomoserine aminocarboxypropyltransferase OS=Pseudomonas putida (strain BIRD-1) GN=PPUBIRD1_3155 SV=1 UP=UP000008715:Chromosome
26.948	25.5473	25.9817	26.1298	25.7491	25.393	27.7636	27.9183	26.5045	24.9623	24.7306	24.5683				4	4	4	30.6	30.6	30.6	16.03	0	9.4636	521450000	16	ADR60762.1	ADR60762.1	1723		Hypothetical protein, conserved OS=Pseudomonas putida (strain BIRD-1) GN=PPUBIRD1_3157 SV=1 UP=UP000008715:Chromosome
26.6331	25.9408	25.7755	26.4991	25.3569	27.3455	25.68	26.2119	26.0803	26.0683	26.6612	24.4992				8	8	8	24.5	24.5	24.5	42.307	0	49.585	283280000	20	ADR60763.1	ADR60763.1	1724		ATPase-like protein OS=Pseudomonas putida (strain BIRD-1) GN=PPUBIRD1_3159 SV=1 UP=UP000008715:Chromosome
34.0906	33.4834	33.5919	32.9125	32.6333	34.0804	31.2901	30.7437	31.9774	26.5906	24.8552	25.1066				37	37	37	64.4	64.4	64.4	87.397	0	323.31	49519000000	447	ADR60765.1	ADR60765.1	1726		TonB-dependent siderophore receptor OS=Pseudomonas putida (strain BIRD-1) GN=PPUBIRD1_3161 SV=1 UP=UP000008715:Chromosome
30.6075	29.8494	30.0911	28.5021	29.212	27.656	29.1975	29.0964	26.0697	29.8461	29.6167	29.5464				20	20	20	63.8	63.8	63.8	36.552	0	234.26	5621400000	135	ADR60782.1	ADR60782.1	1730		GAF domain/GGDEF domain-containing protein OS=Pseudomonas putida (strain BIRD-1) GN=PPUBIRD1_3179 SV=1 UP=UP000008715:Chromosome
25.3162	25.5562	26.2352	24.3989	26.0615	26.634	26.3069	26.4057	25.0558	26.0089	25.3874	26.5793				4	4	4	15.3	15.3	15.3	34.636	0	20.258	119630000	8	ADR60785.1	ADR60785.1	1731		LysR family transcriptional regulator OS=Pseudomonas putida (strain BIRD-1) GN=PPUBIRD1_3182 SV=1 UP=UP000008715:Chromosome
25.5993	26.0761	24.3848	26.8585	26.3517	25.9287	25.6036	24.6322	25.9212	24.392	26.1378	25.6759				5	5	5	13.2	13.2	13.2	51.587	0	16.905	109890000	21	ADR60791.1	ADR60791.1	1732		Putative metal dependent phosphohydrolase OS=Pseudomonas putida (strain BIRD-1) GN=PPUBIRD1_3189 SV=1 UP=UP000008715:Chromosome
28.2621	27.7286	28.2249	27.9514	28.2592	25.237	28.0258	28.5389	26.8574	27.7899	25.8213	28.1126				7	7	7	80.5	80.5	80.5	13.99	0	152.06	1596300000	48	ADR60805.1	ADR60805.1	1735		Hypothetical protein, conserved OS=Pseudomonas putida (strain BIRD-1) GN=PPUBIRD1_3206 SV=1 UP=UP000008715:Chromosome
30.3266	29.0877	29.6593	29.1686	29.5248	30.7036	29.5629	29.8323	30.865	28.6379	28.0813	29.033				10	10	10	78.3	78.3	78.3	10.698	0	93.531	4645300000	93	ADR60806.1	ADR60806.1	1736		IhfA OS=Pseudomonas putida (strain BIRD-1) GN=ihfA SV=1 UP=UP000008715:Chromosome
33.1188	32.9908	33.1964	32.6918	33.0197	32.6599	32.8041	32.6743	32.3442	32.6524	32.594	32.4449				43	43	43	66.1	66.1	66.1	86.628	0	323.31	47151000000	723	ADR60807.1	ADR60807.1	1737		PheT OS=Pseudomonas putida (strain BIRD-1) GN=pheT SV=1 UP=UP000008715:Chromosome
31.697	31.5877	31.8398	31.3653	31.7708	31.2584	31.9611	31.9273	30.7367	31.5351	31.0335	31.186				20	20	20	62.7	62.7	62.7	38.082	0	239.38	19167000000	278	ADR60808.1	ADR60808.1	1738		PheS OS=Pseudomonas putida (strain BIRD-1) GN=pheS SV=1 UP=UP000008715:Chromosome
32.1114	28.6402	31.1054	29.9194	28.8302	29.2645	31.2882	31.0076	30.2581	28.5123	27.9398	27.9564				6	6	6	23.7	23.7	23.7	13.28	0	22.6	10452000000	63	ADR60809.1	ADR60809.1	1739		RplT OS=Pseudomonas putida (strain BIRD-1) GN=rplT SV=1 UP=UP000008715:Chromosome
31.7005	29.835	31.1959	29.5404	29.7669	27.616	31.9483	31.9924	31.7447	24.7001	25.11	25.7329				2	2	2	37.5	37.5	37.5	7.3448	0	58.809	11992000000	30	ADR60810.1	ADR60810.1	1740		RpmI OS=Pseudomonas putida (strain BIRD-1) GN=rpmI SV=1 UP=UP000008715:Chromosome
31.7769	30.4262	30.712	31.3632	31.8999	32.0062	31.8417	32.571	32.5372	30.5505	29.7766	30.0629				15	15	15	68.3	68.3	68.3	20.879	0	314.53	16834000000	257	ADR60811.1	ADR60811.1	1741		InfC OS=Pseudomonas putida (strain BIRD-1) GN=infC SV=1 UP=UP000008715:Chromosome
32.2302	32.7872	32.9792	32.3357	31.9352	31.6453	32.6454	32.4963	32.276	32.061	32.0452	31.8267				44	44	44	70	70	70	72.697	0	323.31	36693000000	612	ADR60812.1	ADR60812.1	1742		ThrS OS=Pseudomonas putida (strain BIRD-1) GN=thrS SV=1 UP=UP000008715:Chromosome
29.6256	24.4961	27.5564	25.19	28.4812	25.7257	27.8588	27.9136	27.9254	27.3391	25.4767	24.9656				5	5	5	70	70	70	7.7105	0	98.481	1621500000	30	ADR60814.1	ADR60814.1	1743		Cold shock protein capa, fragment-related protein OS=Pseudomonas putida (strain BIRD-1) GN=PPUBIRD1_3215 SV=1 UP=UP000008715:Chromosome
30.9583	30.0515	30.5003	29.4864	30.3138	30.6053	30.0345	30.0776	29.6953	29.5113	29.0262	28.6732				5	5	5	44.3	44.3	44.3	10.981	0	22.937	7284300000	69	ADR60815.1	ADR60815.1	1744		Hypothetical protein, conserved OS=Pseudomonas putida (strain BIRD-1) GN=PPUBIRD1_3216 SV=1 UP=UP000008715:Chromosome
26.8443	27.5611	28.8824	28.4251	27.9057	27.5667	28.6344	28.7255	25.214	27.6542	27.4028	27.369				10	10	10	42	42	42	35.661	0	73.428	1671000000	57	ADR60817.1	ADR60817.1	1745		Inosine/uridine-preferring nucleoside hydrolase OS=Pseudomonas putida (strain BIRD-1) GN=PPUBIRD1_3218 SV=1 UP=UP000008715:Chromosome
28.2203	28.581	28.3141	25.7391	27.8831	27.3278	28.1418	28.1279	25.5082	27.7366	26.0845	27.2635				12	12	12	50	50	50	36.676	0	57.653	1509100000	56	ADR60820.1	ADR60820.1	1748		RbsR OS=Pseudomonas putida (strain BIRD-1) GN=rbsR SV=1 UP=UP000008715:Chromosome
35.7281	36.456	36.3063	33.8176	34.1555	33.8706	34.873	34.8301	34.2969	31.2614	30.6986	30.6202				32	32	32	80.1	80.1	80.1	38.624	0	323.31	270100000000	1165	ADR60824.1	ADR60824.1	1751		Glutaminase-asparaginase OS=Pseudomonas putida (strain BIRD-1) GN=PPUBIRD1_3225 SV=1 UP=UP000008715:Chromosome
27.7015	27.5517	25.5229	26.828	27.013	26.9944	26.964	27.0789	25.6559	26.9821	26.7787	26.9725				11	11	11	58.2	58.2	58.2	20.552	0	63.626	1031300000	49	ADR60831.1	ADR60831.1	1753		Sporulation domain-containing protein OS=Pseudomonas putida (strain BIRD-1) GN=PPUBIRD1_3232 SV=1 UP=UP000008715:Chromosome
29.0396	28.9144	29.0293	29.105	29.0851	29.208	29.0698	28.2016	25.2693	29.2989	29.4778	28.901				15	15	15	45.2	45.2	45.2	46.589	0	80.784	3510600000	127	ADR60832.1	ADR60832.1	1754		FAD dependent oxidoreductase OS=Pseudomonas putida (strain BIRD-1) GN=PPUBIRD1_3233 SV=1 UP=UP000008715:Chromosome
25.5896	25.2765	24.6207	24.9403	25.7518	25.8281	25.1949	24.9664	25.9143	25.5158	25.3948	25.7192				2	2	2	6.4	6.4	6.4	27.069	0	176.21	217670000	50	ADR60835.1	ADR60835.1	1756		Integral membrane protein TerC OS=Pseudomonas putida (strain BIRD-1) GN=PPUBIRD1_3236 SV=1 UP=UP000008715:Chromosome
25.1616	26.8967	24.8057	26.1238	27.1058	27.1515	25.805	24.845	25.9215	25.5442	25.2662	25.3764				2	2	2	6.2	6.2	6.2	41.942	0	13.243	241690000	13	ADR60838.1	ADR60838.1	1758		Serine/threonine transporter sstT OS=Pseudomonas putida (strain BIRD-1) GN=PPUBIRD1_3239 SV=1 UP=UP000008715:Chromosome
28.2884	29.5161	30.1747	29.6192	29.6983	29.0137	29.6244	29.4152	26.3834	30.6539	29.9628	30.16				13	13	13	58.6	58.6	58.6	23.937	0	152.57	4979200000	141	ADR60839.1	ADR60839.1	1759		Hypothetical protein, conserved OS=Pseudomonas putida (strain BIRD-1) GN=PPUBIRD1_3240 SV=1 UP=UP000008715:Chromosome
30.2577	29.7509	30.2942	29.8648	30.0368	29.8335	30.2129	30.0812	25.3972	30.1862	29.6136	29.5384				14	14	14	81.3	81.3	81.3	20.507	0	158.54	6914200000	115	ADR60842.1	ADR60842.1	1760		AhpC OS=Pseudomonas putida (strain BIRD-1) GN=ahpC SV=1 UP=UP000008715:Chromosome
29.2631	28.4357	28.7173	26.4053	28.2513	27.952	27.8682	26.4386	25.5611	26.7018	26.1116	25.2278				6	6	6	14.4	14.4	14.4	39.435	0	30.022	1704900000	35	ADR60843.1	ADR60843.1	1761		Integral membrane protein TerC OS=Pseudomonas putida (strain BIRD-1) GN=PPUBIRD1_3244 SV=1 UP=UP000008715:Chromosome
27.3251	27.8335	27.4825	26.085	27.743	25.1028	27.2005	26.8623	25.7809	28.6593	27.529	28.089				10	10	10	30.1	30.1	30.1	45.212	0	65.025	1029200000	53	ADR60844.1	ADR60844.1	1762		Acyl-CoA dehydrogenase domain-containing protein OS=Pseudomonas putida (strain BIRD-1) GN=PPUBIRD1_3245 SV=1 UP=UP000008715:Chromosome
27.4716	28.0991	27.6324	26.9251	26.7857	26.6327	26.6494	25.3839	27.034	26.9864	25.2073	26.0507				8	8	8	38.6	38.6	38.6	35.015	0	61.563	740260000	35	ADR60845.1	ADR60845.1	1763		LysR family transcriptional regulator OS=Pseudomonas putida (strain BIRD-1) GN=PPUBIRD1_3246 SV=1 UP=UP000008715:Chromosome
23.9319	27.1843	25.3856	24.9132	25.4559	27.3092	26.0947	26.5238	25.6958	26.3079	26.3631	25.9347				6	6	6	26.9	26.9	26.9	41.661	0	70.01	348230000	28	ADR60846.1	ADR60846.1	1764		Aminotransferase, class V OS=Pseudomonas putida (strain BIRD-1) GN=PPUBIRD1_3247 SV=1 UP=UP000008715:Chromosome
26.6024	24.5609	26.258	24.8927	24.6723	25.0404	24.8426	25.9834	25.8914	30.1747	31.3605	30.9843				15	15	15	78.8	78.8	78.8	24.255	0	157.98	2467700000	97	ADR60849.1	ADR60849.1	1765		PnrB OS=Pseudomonas putida (strain BIRD-1) GN=pnrB SV=1 UP=UP000008715:Chromosome
25.9291	26.4203	25.4244	24.6961	25.2681	26.399	24.3113	25.9676	26.3752	25.9503	26.3373	26.8109				5	5	5	11.4	11.4	11.4	88.664	0	15.128	149200000	14	ADR60861.1	ADR60861.1	1770		TonB-dependent siderophore receptor OS=Pseudomonas putida (strain BIRD-1) GN=PPUBIRD1_3262 SV=1 UP=UP000008715:Chromosome
27.4643	27.1889	27.854	27.3175	27.0535	27.4496	27.7255	27.8464	25.6406	28.1441	27.6897	27.579				7	7	7	34.8	34.8	34.8	20.12	0	22.652	1214700000	41	ADR60862.1	ADR60862.1	1771		2'-5' RNA ligase OS=Pseudomonas putida (strain BIRD-1) GN=PPUBIRD1_3263 SV=1 UP=UP000008715:Chromosome
27.4409	27.7657	26.9757	26.9529	26.9696	26.0078	27.562	27.6967	27.1946	26.7762	26.9349	26.6291				7	7	7	30.1	30.1	30.1	34.734	0	119.41	1254500000	74	ADR60863.1	ADR60863.1	1772		Aspartyl/asparaginyl beta-hydroxylase OS=Pseudomonas putida (strain BIRD-1) GN=PPUBIRD1_3264 SV=1 UP=UP000008715:Chromosome
28.7855	28.7274	29.0702	25.8948	26.3628	26.0425	25.6851	24.3145	24.9747	25.5779	24.9035	26.5621				6	6	6	17.5	17.5	17.5	43.244	0	29.193	1232600000	19	ADR60867.1	ADR60867.1	1776		Hypothetical protein, conserved OS=Pseudomonas putida (strain BIRD-1) GN=PPUBIRD1_3268 SV=1 UP=UP000008715:Chromosome
28.289	28.0042	27.8588	25.9009	27.2233	26.2762	27.328	26.8422	25.4409	26.8625	25.6793	24.0506				12	12	12	58.9	58.9	58.9	27.956	0	35.061	1016800000	55	ADR60880.1	ADR60880.1	1779		OmpR_2 OS=Pseudomonas putida (strain BIRD-1) GN=ompR_2 SV=1 UP=UP000008715:Chromosome
24.3924	24.8993	27.3911	27.1279	27.9459	27.2382	28.1293	25.3402	27.3838	27.8096	27.9877	25.1347				8	8	8	29.4	29.4	29.4	34.56	0	18.685	867860000	40	ADR60893.1	ADR60893.1	1783		LysR family transcriptional regulator OS=Pseudomonas putida (strain BIRD-1) GN=PPUBIRD1_3294 SV=1 UP=UP000008715:Chromosome
24.2167	25.8688	25.91	26.8963	25.7968	25.1632	24.6514	25.2977	26.4398	29.7601	29.1637	29.0881				9	9	9	40	40	40	39.449	0	64.745	888210000	44	ADR60896.1	ADR60896.1	1785		Hypothetical protein, conserved OS=Pseudomonas putida (strain BIRD-1) GN=PPUBIRD1_3297 SV=1 UP=UP000008715:Chromosome
29.3418	29.1775	29.067	28.3862	28.7103	28.7588	29.2393	29.2984	28.5485	27.4425	25.6241	27.6674				7	7	7	36.1	36.1	36.1	22.209	0	139.49	2925700000	70	ADR60905.1	ADR60905.1	1786		Electron transport protein SCO1/SenC OS=Pseudomonas putida (strain BIRD-1) GN=PPUBIRD1_3306 SV=1 UP=UP000008715:Chromosome
26.2291	24.5449	25.6504	27.0054	26.7283	26.4835	27.0866	26.9421	27.3215	26.7469	26.9876	27.1247				16	16	16	26.2	26.2	26.2	88.145	0	73.801	528600000	65	ADR60908.1	ADR60908.1	1788		Fatty acid cistrans isomerase OS=Pseudomonas putida (strain BIRD-1) GN=PPUBIRD1_3309 SV=1 UP=UP000008715:Chromosome
30.3055	31.2014	31.0367	31.0755	31.2684	30.2797	30.8388	30.7264	28.0162	30.9789	31.051	30.9291				40	40	40	42.7	42.7	42.7	135.5	0	316.66	11078000000	303	ADR60909.1	ADR60909.1	1789		MetH OS=Pseudomonas putida (strain BIRD-1) GN=metH SV=1 UP=UP000008715:Chromosome
31.0709	31.0964	31.3989	31.7555	31.9976	31.7095	32.0217	31.9507	31.2339	32.2206	32.0865	32.0234				30	30	30	60.5	60.5	60.5	62.161	0	323.31	19868000000	388	ADR60913.1	ADR60913.1	1790		Sulfite reductase (ferredoxin) OS=Pseudomonas putida (strain BIRD-1) GN=PPUBIRD1_3315 SV=1 UP=UP000008715:Chromosome
27.1903	27.1963	27.8773	25.1314	27.5262	26.4717	25.7404	24.8563	27.0369	25.4277	24.645	25.7525				4	4	4	36.6	36.6	36.6	19.076	0	22.159	740920000	33	ADR60914.1	ADR60914.1	1791		Hypothetical protein, conserved OS=Pseudomonas putida (strain BIRD-1) GN=PPUBIRD1_3316 SV=1 UP=UP000008715:Chromosome
28.3592	28.2594	28.2059	27.9503	28.1067	28.0073	28.1926	28.0705	27.6061	28.4529	28.294	28.6906				10	10	10	46.1	46.1	46.1	28.973	0	55.782	1809200000	93	ADR60916.1	ADR60916.1	1792		DkgB OS=Pseudomonas putida (strain BIRD-1) GN=dkgB SV=1 UP=UP000008715:Chromosome
31.0122	31.4592	31.4573	31.0776	31.2192	31.0237	31.698	31.7476	31.4287	30.6588	30.5024	30.5549				16	16	16	54.7	54.7	54.7	42.468	0	160.67	15093000000	245	ADR60920.1	ADR60920.1	1794		Peptidase M14, carboxypeptidase A OS=Pseudomonas putida (strain BIRD-1) GN=PPUBIRD1_3323 SV=1 UP=UP000008715:Chromosome
27.7659	24.4874	27.2311	26.7943	28.0029	28.2774	27.9163	24.7133	27.5504	27.3154	25.1208	24.93				17	17	17	33.2	33.2	33.2	83.062	0	69.728	882110000	66	ADR60922.1	ADR60922.1	1795		CsuD OS=Pseudomonas putida (strain BIRD-1) GN=csuD SV=1 UP=UP000008715:Chromosome
30.6168	29.9773	29.9317	29.6726	29.9704	30.1257	30.0396	29.6538	30.1205	28.7967	27.7364	27.5903				12	12	12	57.8	57.8	57.8	27.789	0	144.76	5739900000	98	ADR60923.1	ADR60923.1	1796		CsuC OS=Pseudomonas putida (strain BIRD-1) GN=csuC SV=1 UP=UP000008715:Chromosome
26.2434	27.9426	23.7537	26.4945	27.2507	28.4752	24.7944	25.7374	27.7366	24.5711	25.7861	25.4176				2	2	2	19.8	19.8	19.8	17.41	0	50.619	438890000	12	ADR60925.1	ADR60925.1	1797		Spore coat U domain protein OS=Pseudomonas putida (strain BIRD-1) GN=PPUBIRD1_3328 SV=1 UP=UP000008715:Chromosome
28.2743	25.2533	28.1536	26.03	25.6588	25.6325	24.9611	26.6433	25.4683	25.753	24.8687	26.1331				4	4	4	28.7	28.7	28.7	18.933	0	12.218	723900000	16	ADR60926.1	ADR60926.1	1798		Spore coat U domain-containing protein OS=Pseudomonas putida (strain BIRD-1) GN=PPUBIRD1_3329 SV=1 UP=UP000008715:Chromosome
28.302	27.8516	26.6223	26.235	28.4228	28.4	28.0453	28.1077	25.8531	25.8821	25.3793	27.5529				8	8	8	56.1	56.1	56.1	18.352	0	36.727	1344100000	55	ADR60927.1	ADR60927.1	1799		Spore coat U domain protein OS=Pseudomonas putida (strain BIRD-1) GN=PPUBIRD1_3330 SV=1 UP=UP000008715:Chromosome
29.3189	28.4311	28.6798	26.9953	28.779	25.2206	27.7525	27.5675	26.263	29.5343	29.1041	29.256				24	24	24	45.3	45.3	45.3	83.027	0	183.34	2677200000	160	ADR60928.1	ADR60928.1	1800		Multi-sensor signal transduction histidine kinase OS=Pseudomonas putida (strain BIRD-1) GN=PPUBIRD1_3331 SV=1 UP=UP000008715:Chromosome
27.6661	25.2233	27.6865	25.4147	25.3239	25.9351	25.2803	26.2538	25.5115	27.7288	25.8864	25.8811				8	8	8	58.8	58.8	58.8	17.106	0	32.738	736850000	31	ADR60929.1	ADR60929.1	1801		Response regulator receiver protein OS=Pseudomonas putida (strain BIRD-1) GN=PPUBIRD1_3332 SV=1 UP=UP000008715:Chromosome
29.522	28.3843	28.4817	27.7935	27.8734	25.9402	25.2382	24.6783	25.4801	28.9259	27.9571	27.3694				27	27	27	34	34	34	88.443	0	111.63	1902800000	99	ADR60930.1	ADR60930.1	1802		Multi-sensor hybrid histidine kinase OS=Pseudomonas putida (strain BIRD-1) GN=PPUBIRD1_3333 SV=1 UP=UP000008715:Chromosome
31.3446	30.9412	30.4343	26.4154	25.7574	25.6793	28.5047	27.4265	25.0558	25.4139	25.9677	25.2503				21	21	21	43.2	43.2	43.2	71.297	0	166.82	5805600000	107	ADR60933.1	ADR60933.1	1803		Hypothetical protein, conserved OS=Pseudomonas putida (strain BIRD-1) GN=PPUBIRD1_3336 SV=1 UP=UP000008715:Chromosome
27.397	26.541	25.4428	26.0739	24.7437	26.3592	26.8837	25.8855	26.2147	26.0561	25.3097	24.2027				10	10	10	21	21	21	48.316	0	39.298	322830000	27	ADR60936.1	ADR60936.1	1805		Integral membrane sensor signal transduction histidine kinase OS=Pseudomonas putida (strain BIRD-1) GN=PPUBIRD1_3339 SV=1 UP=UP000008715:Chromosome
28.2256	27.9621	27.8344	23.917	25.403	25.5699	27.7303	27.4975	26.6428	27.6678	23.31	25.8935				6	6	6	46.8	46.8	46.8	24.795	0	61.64	1051200000	26	ADR60937.1	ADR60937.1	1806		Winged helix family two component transcriptional regulator OS=Pseudomonas putida (strain BIRD-1) GN=PPUBIRD1_3340 SV=1 UP=UP000008715:Chromosome
25.9855	25.8932	25.8073	26.6685	26.0543	26.8826	25.6811	26.3245	26.2407	27.1391	25.7365	25.1858				8	8	8	24.2	24.2	24.2	39.499	0	11.243	275470000	26	ADR60940.1	ADR60940.1	1807		Hypothetical protein, conserved OS=Pseudomonas putida (strain BIRD-1) GN=PPUBIRD1_3343 SV=1 UP=UP000008715:Chromosome
34.2635	34.3681	34.2343	34.9522	35.3641	34.8132	35.3681	35.197	34.8244	35.8201	35.8637	35.6529				68	68	68	84.8	84.8	84.8	93.639	0	323.31	203530000000	1885	ADR60943.1	ADR60943.1	1809		Aconitate hydratase 2 OS=Pseudomonas putida (strain BIRD-1) GN=PPUBIRD1_3347 SV=1 UP=UP000008715:Chromosome
30.634	30.8596	30.9679	30.3632	30.6028	29.9349	31.0093	30.9164	28.8728	30.4612	30.2068	30.1789				30	30	30	65.6	65.6	65.6	54.945	0	208.56	9720100000	225	ADR60944.1	ADR60944.1	1810		PrpD OS=Pseudomonas putida (strain BIRD-1) GN=prpD SV=1 UP=UP000008715:Chromosome
28.3529	29.3893	29.7805	29.3931	29.4051	29.1916	30.0814	29.7823	29.2278	30.6196	30.2268	30.4303				13	13	13	42.7	42.7	42.7	41.383	0	60.028	4890400000	99	ADR60945.1	ADR60945.1	1811		Putative AcnD-accessory protein PrpF OS=Pseudomonas putida (strain BIRD-1) GN=PPUBIRD1_3349 SV=1 UP=UP000008715:Chromosome
29.5329	29.8532	30.1787	30.6962	30.9781	30.7388	31.1311	30.8627	30.6261	31.3082	31.2215	31.0938				41	41	41	61	61	61	94.227	0	292.47	9789300000	342	ADR60946.1	ADR60946.1	1812		Aconitate hydratase OS=Pseudomonas putida (strain BIRD-1) GN=PPUBIRD1_3350 SV=1 UP=UP000008715:Chromosome
32.0588	32.5039	32.463	32.0189	32.4181	31.8949	32.3328	32.15	32.0545	31.9885	31.8785	31.8095				29	29	29	77.3	77.3	77.3	41.995	0	323.31	29401000000	414	ADR60947.1	ADR60947.1	1813		Methylcitrate synthase OS=Pseudomonas putida (strain BIRD-1) GN=PPUBIRD1_3351 SV=1 UP=UP000008715:Chromosome
31.469	31.7458	31.7332	31.022	31.2364	31.0087	31.483	31.3592	30.7757	31.6664	31.4971	31.2541				14	14	14	63.2	63.2	63.2	31.826	0	233.68	19336000000	244	ADR60948.1	ADR60948.1	1814		PrpB OS=Pseudomonas putida (strain BIRD-1) GN=prpB SV=1 UP=UP000008715:Chromosome
27.0238	25.3959	26.7659	25.6124	25.9127	26.5804	24.9626	25.8007	25.6915	26.2876	26.3175	27.0693				7	7	7	32.8	32.8	32.8	27.123	0	27.959	320190000	28	ADR60949.1	ADR60949.1	1815		GntR family transcriptional regulator OS=Pseudomonas putida (strain BIRD-1) GN=PPUBIRD1_3353 SV=1 UP=UP000008715:Chromosome
26.5267	26.1145	26.5291	26.0682	25.7327	25.9379	27.0092	27.2167	26.1849	24.0949	26.7448	25.3343				4	4	4	29.2	29.2	29.2	18.657	0	18.281	325820000	15	ADR60950.1	ADR60950.1	1816		Hypothetical protein, conserved OS=Pseudomonas putida (strain BIRD-1) GN=PPUBIRD1_3354 SV=1 UP=UP000008715:Chromosome
30.4061	29.7445	29.2829	29.709	29.7111	29.893	29.6931	29.7816	30.1904	29.909	30.2794	30.1041				24	24	24	44.2	44.2	44.2	57.094	0	205.8	6983300000	188	ADR60951.1	ADR60951.1	1817		Hypothetical protein, conserved OS=Pseudomonas putida (strain BIRD-1) GN=PPUBIRD1_3355 SV=1 UP=UP000008715:Chromosome
29.1822	29.122	29.0742	28.2957	28.5538	26.9651	29.0786	28.9406	25.5235	28.6429	28.7658	28.9759				15	15	15	58.9	58.9	58.9	35.904	0	167.85	3144500000	84	ADR60952.1	ADR60952.1	1818		Alpha-L-glutamate ligase-like protein OS=Pseudomonas putida (strain BIRD-1) GN=PPUBIRD1_3356 SV=1 UP=UP000008715:Chromosome
24.588	25.2208	25.2319	25.3888	25.8448	25.1745	26.1906	25.6804	25.2983	25.9538	25.7369	26.1405				3	3	3	12.3	12.3	12.3	49.124	0	7.8205	239280000	26	ADR60953.1	ADR60953.1	1819		Para-aminobenzoate synthase, subunit I OS=Pseudomonas putida (strain BIRD-1) GN=PPUBIRD1_3357 SV=1 UP=UP000008715:Chromosome
28.3787	28.7356	28.375	29.4075	29.4908	29.2282	30.0003	29.4996	29.4228	30.5299	30.2374	30.2597				14	14	14	58.2	58.2	58.2	27.896	0	76.814	4067700000	133	ADR60954.1	ADR60954.1	1820		CysH OS=Pseudomonas putida (strain BIRD-1) GN=cysH SV=1 UP=UP000008715:Chromosome
31.9494	31.5139	32.2462	31.9892	31.7239	31.1981	32.6233	32.6214	31.5872	31.5561	31.6399	31.468				19	19	19	62.7	62.7	62.7	35.955	0	323.31	24616000000	253	ADR60955.1	ADR60955.1	1821		CysB OS=Pseudomonas putida (strain BIRD-1) GN=cysB SV=1 UP=UP000008715:Chromosome
28.0689	28.1798	27.8706	25.4361	28.1675	26.5949	28.0783	27.799	26.0978	25.891	25.9475	25.8188				3	3	3	38.2	38.2	38.2	18.179	0	56.999	1198400000	38	ADR60956.1	ADR60956.1	1822		Universal stress protein OS=Pseudomonas putida (strain BIRD-1) GN=PPUBIRD1_3360 SV=1 UP=UP000008715:Chromosome
28.5059	29.3117	29.1265	28.008	28.494	28.0106	28.1682	27.8935	27.1083	29.2267	29.0805	28.9841				8	8	8	40.4	40.4	40.4	37.721	0	67.489	2620400000	80	ADR60957.1	ADR60957.1	1823		2-dehydropantoate 2-reductase OS=Pseudomonas putida (strain BIRD-1) GN=PPUBIRD1_3361 SV=1 UP=UP000008715:Chromosome
31.324	31.194	31.226	30.9029	31.3046	30.8764	31.1761	31.1998	30.9525	31.3793	31.4143	31.3645				20	20	20	49.7	49.7	49.7	39.04	0	173.47	15301000000	273	ADR60958.1	ADR60958.1	1824		AroF OS=Pseudomonas putida (strain BIRD-1) GN=aroF SV=1 UP=UP000008715:Chromosome
28.2736	27.958	28.0505	27.7677	27.3769	25.853	29.224	28.9033	26.4862	28.8421	28.5497	28.8277				14	14	14	50.5	50.5	50.5	35.009	0	69.959	2147700000	101	ADR60960.1	ADR60960.1	1825		ErfK/YbiS/YcfS/YnhG family protein OS=Pseudomonas putida (strain BIRD-1) GN=PPUBIRD1_3365 SV=1 UP=UP000008715:Chromosome
30.2557	29.2515	29.3215	28.4042	29.1382	28.7783	28.8407	28.8437	25.72	28.7523	24.334	25.6722				9	9	9	60.5	60.5	60.5	24.619	0	79.657	3468000000	62	ADR60962.1	ADR60962.1	1826		ABC transporter ATP-binding protein OS=Pseudomonas putida (strain BIRD-1) GN=PPUBIRD1_3368 SV=1 UP=UP000008715:Chromosome
28.6511	26.1954	27.0346	25.4321	26.6729	26.5504	27.2749	26.1434	25.6106	26.8879	26.3979	25.379				11	11	11	18.1	18.1	18.1	88.822	0	33.357	837120000	41	ADR60964.1	ADR60964.1	1827		Hypothetical protein, conserved OS=Pseudomonas putida (strain BIRD-1) GN=PPUBIRD1_3369 SV=1 UP=UP000008715:Chromosome
26.6886	26.9215	27.4669	27.2882	26.8714	26.7576	26.6337	25.7799	25.1299	28.7009	28.1498	28.3014				10	10	10	42.3	42.3	42.3	29.31	0	313.88	992900000	96	ADR60969.1	ADR60969.1	1829		TatD-related deoxyribonuclease OS=Pseudomonas putida (strain BIRD-1) GN=PPUBIRD1_3374 SV=1 UP=UP000008715:Chromosome
27.5736	24.4402	27.1333	25.5472	27.3872	26.0076	28.01	27.726	25.9555	27.9187	27.7347	25.99				11	10	10	42.9	40.9	40.9	52.177	0	88.783	865020000	49	ADR60970.1	ADR60970.1	1830		Methyl-accepting chemotaxis sensory transducer OS=Pseudomonas putida (strain BIRD-1) GN=PPUBIRD1_3375 SV=1 UP=UP000008715:Chromosome
28.5847	27.6105	27.7393	27.4867	28.0186	27.6467	27.7523	27.6331	25.8471	26.9039	25.6787	25.549				6	6	6	38.5	38.5	38.5	14.07	0	24.728	1270400000	35	ADR60971.1	ADR60971.1	1831		Hypothetical protein, conserved OS=Pseudomonas putida (strain BIRD-1) GN=PPUBIRD1_3376 SV=1 UP=UP000008715:Chromosome
30.1359	30.4628	29.2817	29.3576	29.2849	28.8272	28.6118	26.4922	28.4882	28.5449	29.2472	29.1673				14	14	14	78.1	78.1	78.1	28.744	0	71.112	4188700000	130	ADR60972.1	ADR60972.1	1832		Acyl-CoA thioesterase-like protein OS=Pseudomonas putida (strain BIRD-1) GN=PPUBIRD1_3377 SV=1 UP=UP000008715:Chromosome
30.6625	30.5337	30.6421	30.3214	30.7975	30.2596	30.5292	30.8265	29.9208	29.7993	29.3585	29.4309				21	21	21	62.9	62.9	62.9	29.51	0	274.75	8898500000	216	ADR60973.1	ADR60973.1	1833		CHAD domain-containing protein OS=Pseudomonas putida (strain BIRD-1) GN=PPUBIRD1_3378 SV=1 UP=UP000008715:Chromosome
31.3874	30.4132	30.625	30.585	30.9631	31.4246	30.9249	30.8681	31.0182	30.9287	30.2711	30.4901				5	5	5	56.5	56.5	56.5	9.9974	0	143.76	10673000000	72	ADR60974.1	ADR60974.1	1834		Hypothetical protein, conserved OS=Pseudomonas putida (strain BIRD-1) GN=PPUBIRD1_3379 SV=1 UP=UP000008715:Chromosome
29.6626	29.29	29.2525	28.8112	29.3666	28.7213	29.0399	29.2971	27.8904	29.1906	28.9354	28.7741				21	21	21	59.1	59.1	59.1	38.149	0	129.95	3904500000	117	ADR60975.1	ADR60975.1	1835		Patatin OS=Pseudomonas putida (strain BIRD-1) GN=PPUBIRD1_3380 SV=1 UP=UP000008715:Chromosome
32.5195	31.7869	31.8968	31.6489	31.677	31.772	32.2167	32.3675	32.0724	31.2733	31.2224	31.2051				51	51	51	68.7	68.7	68.7	68.578	0	323.31	25501000000	530	ADR60976.1	ADR60976.1	1836		PpiC-type peptidyl-prolyl cis-trans isomerase OS=Pseudomonas putida (strain BIRD-1) GN=PPUBIRD1_3381 SV=1 UP=UP000008715:Chromosome
33.7943	33.6381	33.3474	33.0285	33.8103	33.6134	32.9494	32.7378	33.3971	32.5933	31.9528	32.0463				6	6	6	62.2	62.2	62.2	9.2495	0	136.84	63617000000	254	ADR60977.1	ADR60977.1	1837		HupB OS=Pseudomonas putida (strain BIRD-1) GN=hupB SV=1 UP=UP000008715:Chromosome
32.8568	32.4759	32.3919	31.9627	32.3995	32.0234	32.2975	32.1252	31.1449	32.7774	32.6775	32.4989				62	62	62	68.3	68.3	68.3	88.707	0	323.31	37103000000	681	ADR60978.1	ADR60978.1	1838		Lon OS=Pseudomonas putida (strain BIRD-1) GN=lon SV=1 UP=UP000008715:Chromosome
32.3217	31.793	31.9655	32.0697	32.1099	31.9028	31.8144	31.6243	31.0788	32.6149	32.0748	32.2093				29	29	29	62.5	62.5	62.5	46.867	0	323.31	27149000000	443	ADR60979.1	ADR60979.1	1839		ClpX OS=Pseudomonas putida (strain BIRD-1) GN=clpX SV=1 UP=UP000008715:Chromosome
32.2255	31.9817	33.5763	32.6432	32.6005	32.014	33.1718	33.2058	31.9028	33.2927	33.057	32.763				10	10	10	42.2	42.2	42.2	21.31	0	247.63	49475000000	318	ADR60980.1	ADR60980.1	1840		ClpP OS=Pseudomonas putida (strain BIRD-1) GN=clpP SV=1 UP=UP000008715:Chromosome
33.7528	33.9896	34.0792	33.8438	34.1177	33.8188	34.4905	34.1193	33.876	34.3112	33.7107	33.6534				36	36	36	82.6	82.6	82.6	48.545	0	323.31	104230000000	839	ADR60981.1	ADR60981.1	1841		Tig OS=Pseudomonas putida (strain BIRD-1) GN=tig SV=1 UP=UP000008715:Chromosome
29.9008	29.8222	30.2055	30.0607	30.3297	29.9761	29.9071	30.0811	28.8731	29.9035	29.6233	29.449				12	12	12	56	56	56	30.623	0	154.92	6203200000	119	ADR60983.1	ADR60983.1	1842		Bifunctional protein folD 1 OS=Pseudomonas putida (strain BIRD-1) GN=PPUBIRD1_3388 SV=1 UP=UP000008715:Chromosome
29.6199	29.4818	32.25	30.9407	29.4282	29.5977	31.324	31.6534	29.4647	24.9878	24.3018	25.6133				34	34	34	66.5	66.5	66.5	65.243	0	296.93	11921000000	222	ADR60984.1	ADR60984.1	1843		Extracellular solute-binding protein, family 1 OS=Pseudomonas putida (strain BIRD-1) GN=PPUBIRD1_3389 SV=1 UP=UP000008715:Chromosome
29.2113	28.3726	28.7042	25.0286	26.4884	26.9185	28.6216	28.7909	25.8396	25.8208	26.0656	26.582				12	12	12	39.3	39.3	39.3	40.755	0	58.61	1722100000	42	ADR60989.1	ADR60989.1	1845		Sugar ABC transporter, ATP-binding protein OS=Pseudomonas putida (strain BIRD-1) GN=PPUBIRD1_3394 SV=1 UP=UP000008715:Chromosome
27.6326	28.502	27.7655	27.0652	27.3578	26.3397	25.7766	27.7898	26.7678	27.3364	27.1959	27.4916				17	16	16	37.7	36.5	36.5	62.946	0	167.2	1117900000	68	ADR60991.1	ADR60991.1	1847		Diguanylate cyclase/phosphodiesterase with PAS/PAC and GAF sensor(s) OS=Pseudomonas putida (strain BIRD-1) GN=PPUBIRD1_3396 SV=1 UP=UP000008715:Chromosome
27.139	26.222	26.5173	26.058	24.6589	25.4181	27.1358	27.324	25.4557	24.5106	24.6919	24.6193				3	3	3	8.5	8.5	8.5	45.884	0	22.746	414520000	26	ADR60994.1	ADR60994.1	1849		C4-dicarboxylate transporter DctA OS=Pseudomonas putida (strain BIRD-1) GN=PPUBIRD1_3399 SV=1 UP=UP000008715:Chromosome
31.6731	31.5445	31.3488	31.4874	31.6546	31.581	31.5348	31.3806	31.7429	32.2945	32.1844	32.1327				30	29	29	65.9	64.3	64.3	67.012	0	323.31	21545000000	429	ADR61000.1	ADR61000.1	1852		Methyl-accepting chemotaxis transducer OS=Pseudomonas putida (strain BIRD-1) GN=PPUBIRD1_3405 SV=1 UP=UP000008715:Chromosome
21.0773	23.9988	25.0133	26.8651	26.6879	25.7761	25.3596	25.1408	25.8517	23.498	23.6703	26.4208				2	2	2	7.7	7.7	7.7	27.37	0	64.541	28674000	13	ADR61005.1	ADR61005.1	1853		Hypothetical protein, conserved OS=Pseudomonas putida (strain BIRD-1) GN=PPUBIRD1_3410 SV=1 UP=UP000008715:Chromosome
27.4761	27.2254	27.2831	26.7659	27.2876	26.6223	27.4537	26.8455	25.6628	27.4671	27.9181	27.8981				10	10	10	24.6	24.6	24.6	67.291	0	73.868	1080700000	60	ADR61008.1	ADR61008.1	1855		ABC transporter OS=Pseudomonas putida (strain BIRD-1) GN=PPUBIRD1_3413 SV=1 UP=UP000008715:Chromosome
28.649	30.3268	30.806	30.263	30.0254	29.8923	30.6444	30.711	29.9866	31.0913	30.8486	30.7613				21	21	21	49.7	49.7	49.7	65.385	0	105.06	8876000000	176	ADR61011.1	ADR61011.1	1857		Peptidase M24 OS=Pseudomonas putida (strain BIRD-1) GN=PPUBIRD1_3416 SV=1 UP=UP000008715:Chromosome
28.5871	28.0709	29.6518	28.8532	28.0062	28.418	28.5273	28.4423	25.1694	29.2293	28.8485	28.6603				8	8	8	68.7	68.7	68.7	19.402	0	99.465	2942600000	75	ADR61016.1	ADR61016.1	1859		Isochorismatase superfamily hydrolase OS=Pseudomonas putida (strain BIRD-1) GN=PPUBIRD1_3421 SV=1 UP=UP000008715:Chromosome
25.2077	24.4582	25.3958	25.8368	27.2309	26.8127	24.8696	24.6536	26.0989	27.3445	24.6933	25.5788				4	4	4	12.4	12.4	12.4	58.88	0	25.323	497660000	23	ADR61021.1	ADR61021.1	1863		Putative monovalent cation/H+ antiporter subunit D OS=Pseudomonas putida (strain BIRD-1) GN=PPUBIRD1_3426 SV=1 UP=UP000008715:Chromosome
28.9224	29.0307	28.9816	28.7034	28.4968	28.481	28.7675	28.8207	26.9965	27.779	27.6637	28.1772				5	5	5	41	41	41	17.234	0	30.385	2519500000	40	ADR61026.1	ADR61026.1	1866		Hypothetical protein, conserved OS=Pseudomonas putida (strain BIRD-1) GN=PPUBIRD1_3431 SV=1 UP=UP000008715:Chromosome
28.945	29.4389	32.1725	30.9491	29.0212	27.7224	31.4445	31.3195	30.4185	31.5279	31.2227	31.2391				15	15	15	51.8	51.8	51.8	27.622	0	241.44	13651000000	170	ADR61029.1	ADR61029.1	1867		FadB_2 OS=Pseudomonas putida (strain BIRD-1) GN=fadB_2 SV=1 UP=UP000008715:Chromosome
29.211	28.6214	29.0863	27.8819	28.8223	28.2628	29.4284	29.0339	28.2964	28.3092	27.9281	28.1124				14	14	14	54.7	54.7	54.7	40.554	0	87.222	3097100000	93	ADR61030.1	ADR61030.1	1868		Acyl-CoA dehydrogenase domain-containing protein OS=Pseudomonas putida (strain BIRD-1) GN=PPUBIRD1_3435 SV=1 UP=UP000008715:Chromosome
25.6161	25.9796	25.0485	24.395	26.5123	25.7145	26.8696	30.5247	26.3886	25.8926	25.2886	26.2334				17	17	17	53.4	53.4	53.4	41.458	0	81.096	1006700000	59	ADR61031.1	ADR61031.1	1869		Acetyl-CoA acetyltransferase OS=Pseudomonas putida (strain BIRD-1) GN=PPUBIRD1_3436 SV=1 UP=UP000008715:Chromosome
25.0117	27.4357	27.9628	28.0587	27.7461	26.437	28.6056	28.7006	25.6155	25.4459	26.5149	27.1955				9	9	9	55.3	55.3	55.3	26.044	0	96.784	1147400000	62	ADR61032.1	ADR61032.1	1870		FadB2 OS=Pseudomonas putida (strain BIRD-1) GN=fadB2 SV=1 UP=UP000008715:Chromosome
29.3147	29.4637	29.6348	27.642	29.3766	27.5978	29.9319	30.2326	27.0901	25.3771	25.8265	24.3531				18	18	18	43.9	43.9	43.9	59.778	0	151.52	3556200000	102	ADR61033.1	ADR61033.1	1871		FadD OS=Pseudomonas putida (strain BIRD-1) GN=fadD SV=1 UP=UP000008715:Chromosome
25.3385	25.9664	23.7321	25.488	25.7125	27.3552	25.5467	28.0064	25.5587	25.0036	28.5692	30.2082				10	10	10	43.2	43.2	43.2	32.529	0	57.897	636240000	36	ADR61042.1	ADR61042.1	1878		Copper resistance protein B, putative OS=Pseudomonas putida (strain BIRD-1) GN=PPUBIRD1_3447 SV=1 UP=UP000008715:Chromosome
24.8468	28.713	29.8958	28.8326	28.1744	25.6562	28.7392	27.4931	26.359	25.2133	25.2854	25.8133				12	12	12	55.1	55.1	55.1	36.958	0	103.71	1939300000	59	ADR61045.1	ADR61045.1	1879		Alpha/beta fold family hydrolase OS=Pseudomonas putida (strain BIRD-1) GN=PPUBIRD1_3450 SV=1 UP=UP000008715:Chromosome
28.9404	27.4411	28.3898	27.5929	25.6488	26.8546	28.0456	27.6477	25.3399	25.8936	25.447	25.8262				12	12	12	49.6	49.6	49.6	41.802	0	79.418	1388400000	50	ADR61048.1	ADR61048.1	1881		Glucose sorbosone dehydrogenase OS=Pseudomonas putida (strain BIRD-1) GN=PPUBIRD1_3453 SV=1 UP=UP000008715:Chromosome
27.9114	26.4782	27.2286	26.0646	25.2919	26.1488	27.2176	27.3862	26.1107	25.6984	25.6965	26.2402				4	4	4	32.7	32.7	32.7	17.221	0	15.693	830120000	32	ADR61055.1	ADR61055.1	1885		Putative lipoprotein OS=Pseudomonas putida (strain BIRD-1) GN=PPUBIRD1_3460 SV=1 UP=UP000008715:Chromosome
31.1694	30.2733	30.4081	29.142	29.9756	30.0309	29.8874	29.5979	29.9415	28.7986	28.9659	28.9825				3	3	3	30.2	30.2	30.2	16.055	0	151.5	6886000000	51	ADR61057.1	ADR61057.1	1886		Hypothetical protein, conserved OS=Pseudomonas putida (strain BIRD-1) GN=PPUBIRD1_3462 SV=1 UP=UP000008715:Chromosome
32.6129	32.3114	32.3396	31.8863	32.3636	31.8342	32.2754	32.2602	31.3883	31.9451	31.5287	31.5266				17	17	17	66.2	66.2	66.2	31.4	0	301.72	30239000000	340	ADR61059.1	ADR61059.1	1888		Universal stress protein OS=Pseudomonas putida (strain BIRD-1) GN=PPUBIRD1_3464 SV=1 UP=UP000008715:Chromosome
28.1404	29.3968	29.3091	25.8284	26.6645	26.1713	27.3396	27.1749	25.6713	27.748	27.1785	26.7322				16	16	16	65.4	65.4	65.4	24.832	0	149.46	1836700000	72	ADR61071.1	ADR61071.1	1893		Short-chain dehydrogenase/reductase SDR OS=Pseudomonas putida (strain BIRD-1) GN=PPUBIRD1_3476 SV=1 UP=UP000008715:Chromosome
30.0083	31.0407	32.1252	31.8827	31.1595	30.9886	31.8054	31.6205	30.999	31.5937	31.4211	31.1247				19	19	19	70.5	70.5	70.5	33.678	0	286.25	16378000000	225	ADR61079.1	ADR61079.1	1896		Transaldolase OS=Pseudomonas putida (strain BIRD-1) GN=PPUBIRD1_3486 SV=1 UP=UP000008715:Chromosome
27.522	27.4717	27.5325	25.706	27.2611	26.1948	25.9899	24.0981	25.2575	27.7195	24.8374	25.9479				5	5	5	32.5	32.5	32.5	17.612	0	31.367	892490000	36	ADR61081.1	ADR61081.1	1897		Anti-sigma-factor antagonist OS=Pseudomonas putida (strain BIRD-1) GN=PPUBIRD1_3488 SV=1 UP=UP000008715:Chromosome
26.8443	27.4868	28.0957	28.2055	27.9716	27.6326	27.8274	27.4156	27.6221	28.98	28.9678	29.054				10	10	10	35.4	35.4	35.4	43.436	0	184.18	2008700000	98	ADR61082.1	ADR61082.1	1898		Response regulator OS=Pseudomonas putida (strain BIRD-1) GN=PPUBIRD1_3489 SV=1 UP=UP000008715:Chromosome
25.913	25.4953	24.4734	27.7946	27.5685	25.4429	24.9017	25.3154	25.1465	25.5161	26.3755	24.8834				3	3	3	39.4	39.4	39.4	10.922	0	22.688	768140000	23	ADR61083.1	ADR61083.1	1899		Type IV pilus assembly PilZ OS=Pseudomonas putida (strain BIRD-1) GN=PPUBIRD1_3490 SV=1 UP=UP000008715:Chromosome
33.0787	32.1971	32.5021	32.7499	33.0076	33.5929	32.9038	32.8116	33.5217	32.7629	32.4922	32.7303				14	14	14	76.6	76.6	76.6	26.135	0	168.25	41759000000	269	ADR61084.1	ADR61084.1	1900		VacJ family lipoprotein OS=Pseudomonas putida (strain BIRD-1) GN=PPUBIRD1_3491 SV=1 UP=UP000008715:Chromosome
24.8046	25.3511	25.2986	26.018	26.3582	25.9439	25.8915	25.3049	26.2252	28.1229	25.2595	27.2154				2	2	2	17.1	17.1	17.1	20.015	0	33.364	305340000	18	ADR61085.1	ADR61085.1	1901		Hypothetical protein, conserved OS=Pseudomonas putida (strain BIRD-1) GN=PPUBIRD1_3492 SV=1 UP=UP000008715:Chromosome
28.6053	28.9884	29.0176	28.3611	28.8176	28.6325	29.141	28.9284	28.3313	29.4014	29.0534	29.0949				10	10	10	44.6	44.6	44.6	30.636	0	153.53	3215500000	135	ADR61087.1	ADR61087.1	1902		QueF OS=Pseudomonas putida (strain BIRD-1) GN=queF SV=1 UP=UP000008715:Chromosome
29.277	27.6398	27.6157	26.9508	28.1889	26.7918	27.8644	28.0435	27.8527	27.0527	26.51	25.5932				14	14	14	45.8	45.8	45.8	44.206	0	91.279	1555500000	72	ADR61091.1	ADR61091.1	1905		LolC/E family lipoprotein releasing system, transmembrane protein OS=Pseudomonas putida (strain BIRD-1) GN=PPUBIRD1_3498 SV=1 UP=UP000008715:Chromosome
29.7961	29.1168	28.7988	28.5047	29.2963	28.8364	29.7373	29.0241	28.8545	28.2961	27.6577	27.6769				11	11	11	63.4	63.4	63.4	25.304	0	74.143	3541000000	89	ADR61092.1	ADR61092.1	1906		LolD OS=Pseudomonas putida (strain BIRD-1) GN=lolD SV=1 UP=UP000008715:Chromosome
24.6771	27.367	26.6349	25.4464	24.6078	27.5517	27.2778	26.2703	26.4711	27.1248	26.2718	26.3725				6	6	6	23.3	23.3	23.3	45.666	0	22.509	595440000	34	ADR61093.1	ADR61093.1	1907		LolC OS=Pseudomonas putida (strain BIRD-1) GN=lolC SV=1 UP=UP000008715:Chromosome
27.5158	26.2602	25.4017	25.7197	26.4846	25.8601	27.3738	26.9407	26.8661	25.6751	25.8743	25.359				3	3	3	15.7	15.7	15.7	17.81	0.0010733	3.913	396440000	19	ADR61094.1	ADR61094.1	1908		Type IV pilus assembly PilZ OS=Pseudomonas putida (strain BIRD-1) GN=PPUBIRD1_3501 SV=1 UP=UP000008715:Chromosome
32.078	31.3967	31.8921	30.9976	31.2384	31.0105	31.7909	31.8054	31.3512	30.5981	30.6464	30.7233				17	17	17	68.9	68.9	68.9	26.252	0	323.31	18378000000	276	ADR61095.1	ADR61095.1	1909		Glycerophosphoryl diester phosphodiesterase OS=Pseudomonas putida (strain BIRD-1) GN=PPUBIRD1_3502 SV=1 UP=UP000008715:Chromosome
29.6688	30.2935	30.9663	31.1099	30.3492	30.395	31.4271	31.3126	31.1705	31.2723	31.2847	31.2123				26	26	26	64.2	64.2	64.2	50.953	0	220.09	11338000000	278	ADR61096.1	ADR61096.1	1910		SthA OS=Pseudomonas putida (strain BIRD-1) GN=sthA SV=1 UP=UP000008715:Chromosome
33.9086	33.9375	34.5353	34.021	34.0091	33.852	33.8508	33.7552	33.6364	34.7304	34.5781	34.4573				33	33	33	79.7	79.7	79.7	52.404	0	323.31	118370000000	1020	ADR61098.1	ADR61098.1	1911		Gap_2 OS=Pseudomonas putida (strain BIRD-1) GN=gap_2 SV=1 UP=UP000008715:Chromosome
31.1156	30.7271	30.7219	29.7325	30.3719	28.4199	30.1832	30.1593	27.9408	29.8798	29.7453	29.7606				49	49	49	47.8	47.8	47.8	127.38	0	323.31	8511700000	286	ADR61099.1	ADR61099.1	1912		Mfd OS=Pseudomonas putida (strain BIRD-1) GN=mfd SV=1 UP=UP000008715:Chromosome
28.0794	29.5056	29.8238	28.8433	29.1098	28.7957	29.2136	29.1948	28.1184	29.3173	29.1226	28.9107				14	14	14	52.1	52.1	52.1	36.54	0	43.34	3501800000	114	ADR61102.1	ADR61102.1	1915		NagZ OS=Pseudomonas putida (strain BIRD-1) GN=nagZ SV=1 UP=UP000008715:Chromosome
28.1941	28.1803	28.6708	28.0561	25.2761	24.6284	28.113	28.0417	25.4927	28.2289	28.5445	26.4314				13	13	13	55.3	55.3	55.3	26.183	0	73.595	1685900000	50	ADR61103.1	ADR61103.1	1916		TetR family transcriptional regulator OS=Pseudomonas putida (strain BIRD-1) GN=PPUBIRD1_3510 SV=1 UP=UP000008715:Chromosome
26.2493	28.2521	27.1817	27.3703	27.8991	26.7724	27.2726	27.3384	27.2875	26.7242	25.9753	25.2064				7	7	7	47	47	47	22.147	0	26.523	1048100000	50	ADR61104.1	ADR61104.1	1917		LexA OS=Pseudomonas putida (strain BIRD-1) GN=lexA SV=1 UP=UP000008715:Chromosome
28.8228	28.1083	28.4801	25.3089	25.8687	26.1931	25.3872	25.8002	26.1723	28.759	28.5205	28.1584				5	5	5	50.9	50.9	50.9	19.02	0	112.39	1804700000	43	ADR61107.1	ADR61107.1	1918		Hypothetical protein, conserved OS=Pseudomonas putida (strain BIRD-1) GN=PPUBIRD1_3514 SV=1 UP=UP000008715:Chromosome
30.5726	30.8089	31.041	31.4975	31.8222	31.4038	32.1769	32.0989	31.6838	31.4892	31.5982	31.4345				49	49	49	57.5	57.5	57.5	97.259	0	323.31	17443000000	516	ADR61108.1	ADR61108.1	1919		TopA OS=Pseudomonas putida (strain BIRD-1) GN=topA SV=1 UP=UP000008715:Chromosome
24.9718	25.87	25.8373	26.9707	26.6141	25.8614	26.9848	25.3738	26.1117	26.5886	26.6211	25.8621				3	3	3	33.7	33.7	33.7	9.7369	0	5.984	351630000	18	ADR61109.1	ADR61109.1	1920		Hypothetical protein, conserved OS=Pseudomonas putida (strain BIRD-1) GN=PPUBIRD1_3516 SV=1 UP=UP000008715:Chromosome
30.3473	30.9183	32.0916	31.727	31.4085	30.9276	31.7304	31.2686	30.713	32.5745	32.9539	32.1908				16	16	16	62.4	62.4	62.4	41.556	0	231.41	22365000000	316	ADR61110.1	ADR61110.1	1921		FadA OS=Pseudomonas putida (strain BIRD-1) GN=fadA SV=1 UP=UP000008715:Chromosome
31.9048	31.6534	33.08	33.0001	32.5529	32.1693	32.4358	32.3664	30.8659	33.7638	33.9148	33.6394				43	43	43	64.3	64.3	64.3	77.38	0	323.31	42367000000	620	ADR61111.1	ADR61111.1	1922		FadB_3 OS=Pseudomonas putida (strain BIRD-1) GN=fadB_3 SV=1 UP=UP000008715:Chromosome
31.1156	30.7509	31.3262	30.6947	31.0928	30.7191	31.4675	30.7937	29.8443	30.2613	29.2726	29.2759				12	12	12	91.8	91.8	91.8	16.267	0	125.42	14143000000	192	ADR61113.1	ADR61113.1	1923		Universal stress protein OS=Pseudomonas putida (strain BIRD-1) GN=PPUBIRD1_3520 SV=1 UP=UP000008715:Chromosome
30.8675	30.1012	30.1635	29.0694	29.7228	28.616	29.2274	29.3209	27.8567	31.2884	30.9668	30.8476				38	38	38	62.5	62.5	62.5	71.412	0	200.97	7570400000	258	ADR61114.1	ADR61114.1	1924		ABC transporter ATP-binding protein OS=Pseudomonas putida (strain BIRD-1) GN=PPUBIRD1_3521 SV=1 UP=UP000008715:Chromosome
31.8764	31.1434	31.5099	31.4311	31.3407	32.0948	32.0066	31.8157	32.2195	31.5423	31.4005	31.5256				39	39	39	62.6	62.6	62.6	73.763	0	323.31	20068000000	504	ADR61115.1	ADR61115.1	1925		Lytic transglycosylase, catalytic OS=Pseudomonas putida (strain BIRD-1) GN=PPUBIRD1_3522 SV=1 UP=UP000008715:Chromosome
25.3453	28.2566	28.8951	27.9067	24.5538	24.3708	28.6273	28.2542	26.34	28.7053	28.576	28.7622				8	8	8	46.1	46.1	46.1	29.664	0	25.678	1734300000	50	ADR61116.1	ADR61116.1	1926		MOSC domain containing protein OS=Pseudomonas putida (strain BIRD-1) GN=PPUBIRD1_3523 SV=1 UP=UP000008715:Chromosome
29.7598	29.4142	29.3654	29.5887	29.9375	29.3397	30.1158	30.1652	29.5982	30.0767	29.851	29.5912				24	24	24	75.9	75.9	75.9	34.57	0	204.1	5444200000	180	ADR61117.1	ADR61117.1	1927		CheV_3 OS=Pseudomonas putida (strain BIRD-1) GN=cheV_3 SV=1 UP=UP000008715:Chromosome
27.4911	24.5258	26.9757	25.2436	25.8152	26.8522	24.957	24.6077	25.5163	25.0423	25.7372	26.4271				6	6	6	20.5	20.5	20.5	47.31	0	25.072	353580000	11	ADR61122.1	ADR61122.1	1928		Glycosyl transferase, putative OS=Pseudomonas putida (strain BIRD-1) GN=PPUBIRD1_3529 SV=1 UP=UP000008715:Chromosome
27.7832	28.1953	28.4778	28.203	27.8132	27.7616	27.9778	27.7314	27.8412	28.5059	28.1201	28.2803				12	12	12	35.3	35.3	35.3	43.711	0	81.977	1774400000	82	ADR61123.1	ADR61123.1	1929		Molybdenum cofactor synthesis domain-containing protein OS=Pseudomonas putida (strain BIRD-1) GN=PPUBIRD1_3530 SV=1 UP=UP000008715:Chromosome
31.2368	30.821	31.1301	30.131	30.7353	30.0381	30.4911	30.3464	30.4345	29.0554	29.7058	29.6091				3	3	3	47.9	47.9	47.9	8.1312	0	138.59	11024000000	99	ADR61125.1	ADR61125.1	1931		Putative lipoprotein OS=Pseudomonas putida (strain BIRD-1) GN=PPUBIRD1_3532 SV=1 UP=UP000008715:Chromosome
[truncated: 822 more rows]

## Sheet: Stappia N source
LFQ intensity 2AEP_1	LFQ intensity 2AEP_2	LFQ intensity 2AEP_3	LFQ intensity NH3_1	LFQ intensity NH3_2	LFQ intensity NH3_3	C: Only identified by site	C: Reverse	C: Potential contaminant	C: Student's T-test Significant LFQ intensity 2AEP_LFQ intensity NH3	C: Student's T-test significant	N: Peptides	N: Razor + unique peptides	N: Unique peptides	N: Sequence coverage [%]	N: Unique + razor sequence coverage [%]	N: Unique sequence coverage [%]	N: Mol. weight [kDa]	N: Q-value	N: Score	N: Intensity	N: MS/MS count	N: -Log Student's T-test p-value LFQ intensity 2AEP_LFQ intensity NH3	N: Student's T-test q-value LFQ intensity 2AEP_LFQ intensity NH3	N: Student's T-test Difference LFQ intensity 2AEP_LFQ intensity NH3	N: Student's T-test Test statistic LFQ intensity 2AEP_LFQ intensity NH3	T: Protein IDs	T: Majority protein IDs	T: id	Protein Name	Notes
[truncated: 1,118 more rows]

[truncated: 1 more sheets: Stappia P source]
